# Supplementary material for: Improved functional overview of protein complexes using inferred epistatic relationships
Source: BMC Syst Biol. 2011 May 23;5:80. doi: 10.1186/1752-0509-5-80 (PMC3117733; doi:10.1186/1752-0509-5-80)
Supplement: Additional file 1 — Predicted interactions between the Chromosome and RNA datasets. [file 1752-0509-5-80-S1.TXT]

GENE A	COMMON NAME A	GENE B	COMMON NAME B	SCORE	CORRELATION
YCR077C	PAT1	YER155C	BEM2	3.501484	0.8
YKL023W	YKL023W	YPR101W	SNT309	-9.672182	0.8
YCR077C	PAT1	YNL299W	TRF5	0.41804	0.8
YLR085C	ARP6	YPL178W	CBC2	-9.602685	0.8
YAL011W	SWC3	YER133W	GLC7	0.395684	0.8
YAL011W	SWC3	YPL125W	KAP120	0.231777	0.8
YOR141C	ARP8	YPR101W	SNT309	1.586326	0.8
YLR306W	UBC12	YPR101W	SNT309	-0.921684	0.8
YCR077C	PAT1	YMR038C	CCS1	0.026376	0.8
YJR021C	REC107	YPR101W	SNT309	-0.050461	0.8
YAL013W	DEP1	YCR077C	PAT1	-2.266432	0.8
YOL090W	MSH2	YPR101W	SNT309	3.829075	0.8
YJR052W	RAD7	YPR101W	SNT309	-0.28307	0.8
YAL013W	DEP1	YDL201W	TRM8	0.094319	0.8
YCR077C	PAT1	YOL067C	RTG1	2.416564	0.8
YAL011W	SWC3	YLL036C	PRP19	1.627586	0.8
YCR077C	PAT1	YLR015W	BRE2	0.484891	0.8
YCR077C	PAT1	YER007W	PAC2	-0.215462	0.8
YLR085C	ARP6	YMR268C	PRP24	0.839716	0.8
YAL011W	SWC3	YGR173W	RBG2	-0.469991	0.8
YAL011W	SWC3	YNL245C	CWC25	0.580046	0.8
YDR485C	VPS72	YPL178W	CBC2	-9.602685	0.8
YHR020W	YHR020W	YLR085C	ARP6	0.571905	0.8
YDR137W	RGP1	YOR274W	MOD5	-2.603703	0.8
YCR077C	PAT1	YIL084C	SDS3	-2.381681	0.8
YDR432W	NPL3	YJL179W	PFD1	2.427283	0.8
YDR485C	VPS72	YLR222C	UTP13	-0.104309	0.8
YHR006W	STP2	YLR085C	ARP6	0.720103	0.8
YDR363W	ESC2	YPR101W	SNT309	2.533132	0.8
YLR052W	IES3	YPR101W	SNT309	0.610355	0.8
YAL011W	SWC3	YNR038W	DBP6	-0.506897	0.8
YCR077C	PAT1	YMR224C	MRE11	-3.414704	0.8
YLR085C	ARP6	YLR285W	NNT1	-0.653705	0.8
YJL179W	PFD1	YMR129W	POM152	1.720481	0.8
YDR137W	RGP1	YNR015W	SMM1	-0.058284	0.8
YCR077C	PAT1	YIL072W	HOP1	0.298978	0.8
YAL013W	DEP1	YLR069C	MEF1	1.550858	0.8
YCR077C	PAT1	YNL025C	SSN8	-2.077091	0.8
YBR088C	POL30	YPR101W	SNT309	4.347197	0.8
YAL011W	SWC3	YKL095W	YJU2	0.094268	0.8
YBR055C	PRP6	YDR137W	RGP1	0.195456	0.8
YPL018W	CTF19	YPR101W	SNT309	-4.355084	0.8
YAL011W	SWC3	YJR066W	TOR1	-1.065754	0.8
YHR031C	RRM3	YPR101W	SNT309	0.387689	0.8
YJL179W	PFD1	YPL064C	CWC27	2.184709	0.8
YLR055C	SPT8	YPR101W	SNT309	-5.342691	0.8
YHR087W	RTC3	YLR085C	ARP6	-0.201559	0.8
YBR212W	NGR1	YDR137W	RGP1	2.675979	0.8
YJL179W	PFD1	YOR133W	EFT1	0.663727	0.8
YDR137W	RGP1	YJR074W	MOG1	2.758793	0.8
YCR077C	PAT1	YDL053C	PBP4	-0.451695	0.8
YLR085C	ARP6	YNL292W	PUS4	0.047297	0.8
YJL179W	PFD1	YOL124C	TRM11	-0.750183	0.8
YPR068C	HOS1	YPR101W	SNT309	0.599222	0.8
YCR077C	PAT1	YNL273W	TOF1	1.064896	0.8
YDR485C	VPS72	YJR007W	SUI2	1.036369	0.8
YCR016W	YCR016W	YDR137W	RGP1	-0.095586	0.8
YCR077C	PAT1	YGL086W	MAD1	-0.472927	0.8
YLL036C	PRP19	YLR085C	ARP6	1.627586	0.8
YCR077C	PAT1	YMR190C	SGS1	-0.516424	0.8
YCR077C	PAT1	YOR005C	DNL4	-0.196897	0.8
YDR485C	VPS72	YOL023W	IFM1	-0.525857	0.8
YDR485C	VPS72	YLR287C	YLR287C	-1.294899	0.8
YCR077C	PAT1	YGR184C	UBR1	1.626095	0.8
YAL011W	SWC3	YJL087C	TRL1	0.811264	0.8
YCR077C	PAT1	YJL187C	SWE1	0.019588	0.8
YHL047C	ARN2	YPR101W	SNT309	0.239994	0.8
YAL013W	DEP1	YDR120C	TRM1	0.686498	0.8
YAL011W	SWC3	YLR145W	RMP1	-0.976857	0.8
YGR188C	BUB1	YPR101W	SNT309	-3.587636	0.8
YJR144W	MGM101	YPR101W	SNT309	1.262945	0.8
YFR038W	IRC5	YPR101W	SNT309	0.776702	0.8
YJL176C	SWI3	YPR101W	SNT309	1.068165	0.8
YDR485C	VPS72	YML029W	USA1	0.601989	0.8
YCR077C	PAT1	YDL164C	CDC9	1.874849	0.8
YOL108C	INO4	YPR101W	SNT309	-0.057142	0.8
YCR077C	PAT1	YLR180W	SAM1	0.226861	0.8
YDR485C	VPS72	YNL116W	DMA2	0.00206	0.8
YAL011W	SWC3	YER002W	NOP16	-0.07003	0.8
YDL098C	SNU23	YLR085C	ARP6	0.062255	0.8
YLR085C	ARP6	YMR302C	YME2	0.424456	0.8
YCR077C	PAT1	YPL214C	THI6	0.481348	0.8
YBR255W	MTC4	YPR101W	SNT309	0.210906	0.8
YKL099C	UTP11	YLR085C	ARP6	-0.641918	0.8
YGL249W	ZIP2	YPR101W	SNT309	-0.859788	0.8
YCR077C	PAT1	YLR263W	RED1	0.917582	0.8
YCR077C	PAT1	YGR063C	SPT4	-7.248807	0.8
YCR077C	PAT1	YGR246C	BRF1	1.456271	0.8
YCR077C	PAT1	YLR035C	MLH2	-0.052002	0.8
YCR016W	YCR016W	YDR485C	VPS72	-0.084092	0.8
YAL013W	DEP1	YNL278W	CAF120	-4.788846	0.8
YDR137W	RGP1	YPL212C	PUS1	-1.006827	0.8
YDR395W	SXM1	YLR085C	ARP6	-1.085908	0.8
YDR137W	RGP1	YOL123W	HRP1	-0.175134	0.8
YJR066W	TOR1	YLR085C	ARP6	-1.065754	0.8
YCR019W	MAK32	YLR085C	ARP6	0.113417	0.8
YCR077C	PAT1	YPL121C	MEI5	0.127264	0.8
YGR093W	YGR093W	YLR085C	ARP6	-0.784445	0.8
YAL011W	SWC3	YOR243C	PUS7	-0.280679	0.8
YMR272C	SCS7	YPR101W	SNT309	2.021079	0.8
YAL011W	SWC3	YKL078W	DHR2	0.255286	0.8
YLR085C	ARP6	YLR430W	SEN1	0.848883	0.8
YJL179W	PFD1	YLR119W	SRN2	0.226745	0.8
YCR077C	PAT1	YJR135C	MCM22	0.158065	0.8
YDR137W	RGP1	YLR107W	REX3	0.395889	0.8
YLR085C	ARP6	YPR152C	URN1	-0.061074	0.8
YAL013W	DEP1	YHR086W	NAM8	-0.122709	0.8
YDR485C	VPS72	YGR250C	YGR250C	-0.859645	0.8
YDR137W	RGP1	YKR095W	MLP1	1.358452	0.8
YDR137W	RGP1	YKL208W	CBT1	-0.98886	0.8
YDR439W	LRS4	YLR085C	ARP6	-2.613675	0.8
YDR127W	ARO1	YPR101W	SNT309	1.430204	0.8
YAL013W	DEP1	YML103C	NUP188	-6.557911	0.8
YAL013W	DEP1	YGR126W	YGR126W	1.229995	0.8
YLR085C	ARP6	YNR016C	ACC1	0.17235	0.8
YAL013W	DEP1	YLR405W	DUS4	3.303002	0.8
YAL059W	ECM1	YLR085C	ARP6	-0.889257	0.8
YBL028C	YBL028C	YJL179W	PFD1	0.224449	0.8
YMR036C	MIH1	YPR101W	SNT309	-0.785429	0.8
YAL013W	DEP1	YOR133W	EFT1	0.29415	0.8
YCR077C	PAT1	YDL227C	HO	1.661855	0.8
YNL238W	KEX2	YPR101W	SNT309	-0.240196	0.8
YCR077C	PAT1	YLR350W	ORM2	3.063402	0.8
YDR137W	RGP1	YHR077C	NMD2	-4.092148	0.8
YGR054W	YGR054W	YLR085C	ARP6	-0.346711	0.8
YBR111W-A	SUS1	YCR077C	PAT1	-15.072528	0.8
YAL011W	SWC3	YLR270W	DCS1	0.303128	0.8
YDR485C	VPS72	YER127W	LCP5	1.186533	0.8
YER123W	YCK3	YPR101W	SNT309	-0.445848	0.8
YCR077C	PAT1	YDR254W	CHL4	-3.038592	0.8
YBR195C	MSI1	YPR101W	SNT309	0.513812	0.8
YAL011W	SWC3	YER127W	LCP5	1.186533	0.8
YAL011W	SWC3	YKL205W	LOS1	-0.26888	0.8
YDR137W	RGP1	YGL078C	DBP3	0.774107	0.8
YLR085C	ARP6	YPR045C	YPR045C	-0.657447	0.8
YLR085C	ARP6	YNL197C	WHI3	-2.944872	0.8
YJR104C	SOD1	YPR101W	SNT309	-0.306379	0.8
YBR089C-A	NHP6B	YCR077C	PAT1	0.857658	0.8
YDL201W	TRM8	YJL179W	PFD1	0.310359	0.8
YLR067C	PET309	YNL330C	RPD3	-6.080427	0.8
YDR485C	VPS72	YLR067C	PET309	-0.281526	0.8
YCR077C	PAT1	YER100W	UBC6	0.102958	0.8
YCR077C	PAT1	YIL010W	DOT5	-0.244202	0.8
YAL043C	PTA1	YPR101W	SNT309	-1.246094	0.8
YDR485C	VPS72	YLR249W	YEF3	0.793177	0.8
YAL011W	SWC3	YML080W	DUS1	-1.314834	0.8
YDR137W	RGP1	YDR172W	SUP35	2.199022	0.8
YAL011W	SWC3	YGR093W	YGR093W	-0.784445	0.8
YGR169C	PUS6	YLR085C	ARP6	0.131739	0.8
YCR077C	PAT1	YOL094C	RFC4	0.650528	0.8
YAL011W	SWC3	YKR022C	NTR2	0.706724	0.8
YAL011W	SWC3	YAL026C	DRS2	0.47229	0.8
YCR077C	PAT1	YKR098C	UBP11	-2.041025	0.8
YCR077C	PAT1	YDL115C	IWR1	-2.624739	0.8
YML095C	RAD10	YPR101W	SNT309	0.469663	0.8
YDR485C	VPS72	YKL057C	NUP120	-11.955816	0.8
YBL028C	YBL028C	YLR085C	ARP6	-0.024283	0.8
YDR211W	GCD6	YLR085C	ARP6	0.024354	0.8
YCR077C	PAT1	YIL128W	MET18	1.250419	0.8
YAL011W	SWC3	YLR016C	PML1	-2.316624	0.8
YCR077C	PAT1	YPL057C	SUR1	-0.590434	0.8
YAL011W	SWC3	YNR016C	ACC1	0.17235	0.8
YMR304W	UBP15	YPR101W	SNT309	0.767117	0.8
YLR278C	YLR278C	YPR101W	SNT309	-1.678417	0.8
YNL222W	SSU72	YPR101W	SNT309	1.335246	0.8
YDR014W	RAD61	YPR101W	SNT309	-1.480232	0.8
YJL179W	PFD1	YKL139W	CTK1	-8.285091	0.8
YBR279W	PAF1	YCR077C	PAT1	-0.911519	0.8
YCR077C	PAT1	YGL175C	SAE2	0.297914	0.8
YHR085W	IPI1	YLR085C	ARP6	1.179276	0.8
YAL011W	SWC3	YMR180C	CTL1	-0.385764	0.8
YER151C	UBP3	YPR101W	SNT309	-3.811358	0.8
YCR077C	PAT1	YDR191W	HST4	-0.149881	0.8
YAL013W	DEP1	YOR078W	BUD21	-0.606934	0.8
YCR077C	PAT1	YMR021C	MAC1	-1.901558	0.8
YCR077C	PAT1	YPR007C	REC8	0.521784	0.8
YGL078C	DBP3	YJL179W	PFD1	2.079337	0.8
YHR006W	STP2	YNL330C	RPD3	1.752348	0.8
YCR077C	PAT1	YER016W	BIM1	-12.847139	0.8
YAL011W	SWC3	YBR165W	UBS1	0.460585	0.8
YDR485C	VPS72	YLL035W	GRC3	-0.721679	0.8
YCR077C	PAT1	YOR304W	ISW2	-1.769202	0.8
YDR485C	VPS72	YFL002C	SPB4	-0.766767	0.8
YFR005C	SAD1	YLR085C	ARP6	-0.092644	0.8
YBR141C	YBR141C	YDR485C	VPS72	0.024382	0.8
YBR228W	SLX1	YPR101W	SNT309	0.459734	0.8
YJL179W	PFD1	YMR255W	GFD1	-0.654771	0.8
YCR077C	PAT1	YHR191C	CTF8	-2.018037	0.8
YAL011W	SWC3	YDL111C	RRP42	0.263734	0.8
YDR091C	RLI1	YNL330C	RPD3	1.506088	0.8
YCR077C	PAT1	YER123W	YCK3	-0.445848	0.8
YBL057C	PTH2	YDR485C	VPS72	-0.284725	0.8
YNL299W	TRF5	YPR101W	SNT309	0.41804	0.8
YJL179W	PFD1	YML029W	USA1	-1.064597	0.8
YER083C	GET2	YPR101W	SNT309	-0.174381	0.8
YAL011W	SWC3	YDR195W	REF2	-0.129323	0.8
YDR191W	HST4	YPR101W	SNT309	-0.149881	0.8
YAL011W	SWC3	YAL059W	ECM1	-0.889257	0.8
YPL057C	SUR1	YPR101W	SNT309	-0.590434	0.8
YMR048W	CSM3	YPR101W	SNT309	-0.308115	0.8
YCR077C	PAT1	YMR005W	TAF4	-0.809888	0.8
YDR485C	VPS72	YMR285C	NGL2	-0.685424	0.8
YDR385W	EFT2	YJL179W	PFD1	0.163053	0.8
YLR085C	ARP6	YPR112C	MRD1	0.460064	0.8
YDR485C	VPS72	YKL099C	UTP11	-0.641918	0.8
YDR416W	SYF1	YLR085C	ARP6	-0.450005	0.8
YAL013W	DEP1	YIL079C	AIR1	-1.28411	0.8
YCR077C	PAT1	YKR010C	TOF2	-0.891103	0.8
YCR077C	PAT1	YOL145C	CTR9	1.792567	0.8
YDR137W	RGP1	YLR165C	PUS5	-0.699436	0.8
YML109W	ZDS2	YPR101W	SNT309	0.277938	0.8
YDR137W	RGP1	YHR015W	MIP6	0.381617	0.8
YAL013W	DEP1	YIL149C	MLP2	-0.349168	0.8
YAL013W	DEP1	YGL063W	PUS2	2.919673	0.8
YCR077C	PAT1	YMR055C	BUB2	1.603302	0.8
YDL084W	SUB2	YLR085C	ARP6	0.477555	0.8
YNL189W	SRP1	YNL330C	RPD3	-1.399135	0.8
YAL011W	SWC3	YHR196W	UTP9	1.249206	0.8
YGL171W	ROK1	YLR085C	ARP6	-0.704036	0.8
YLR085C	ARP6	YLR221C	RSA3	0.344369	0.8
YIL063C	YRB2	YLR085C	ARP6	0.452162	0.8
YCR077C	PAT1	YNL253W	TEX1	-2.801147	0.8
YAL013W	DEP1	YGR271W	SLH1	-2.659966	0.8
YDR137W	RGP1	YLR316C	TAD3	-0.667716	0.8
YCR077C	PAT1	YJR036C	HUL4	-0.272683	0.8
YGL183C	MND1	YPR101W	SNT309	0.273676	0.8
YAL011W	SWC3	YLR059C	REX2	0.019365	0.8
YAL013W	DEP1	YKR056W	TRM2	2.689906	0.8
YJL179W	PFD1	YNL116W	DMA2	0.43622	0.8
YLR085C	ARP6	YML068W	ITT1	0.672198	0.8
YCR077C	PAT1	YJR126C	VPS70	-3.531987	0.8
YDR137W	RGP1	YLR347C	KAP95	0.009127	0.8
YCR077C	PAT1	YER098W	UBP9	0.302944	0.8
YDR153C	ENT5	YPR101W	SNT309	-1.212992	0.8
YAL011W	SWC3	YDR009W	GAL3	-0.779	0.8
YHR066W	SSF1	YJL179W	PFD1	2.946933	0.8
YCR077C	PAT1	YCR081W	SRB8	-12.903672	0.8
YAL013W	DEP1	YER110C	KAP123	-2.623512	0.8
YAL024C	LTE1	YPR101W	SNT309	2.154508	0.8
YOR172W	YRM1	YPR101W	SNT309	-1.350197	0.8
YCR077C	PAT1	YMR133W	REC114	-0.812266	0.8
YCR077C	PAT1	YFR037C	RSC8	-1.942594	0.8
YDL153C	SAS10	YDR485C	VPS72	0.08166	0.8
YDL053C	PBP4	YPR101W	SNT309	-0.451695	0.8
YLR085C	ARP6	YLR249W	YEF3	0.793177	0.8
YAL013W	DEP1	YNL175C	NOP13	1.721719	0.8
YOL067C	RTG1	YPR101W	SNT309	2.416564	0.8
YBL067C	UBP13	YCR077C	PAT1	-0.461388	0.8
YAL011W	SWC3	YDL084W	SUB2	0.477555	0.8
YCR077C	PAT1	YDL145C	COP1	0.341719	0.8
YBR009C	HHF1	YPR101W	SNT309	0.801449	0.8
YLR085C	ARP6	YPL157W	TGS1	-6.840859	0.8
YCR077C	PAT1	YDR225W	HTA1	3.303478	0.8
YAL003W	EFB1	YLR085C	ARP6	-0.105519	0.8
YDR485C	VPS72	YGR072W	UPF3	0.442542	0.8
YAL011W	SWC3	YKL025C	PAN3	0.128889	0.8
YHR115C	DMA1	YPR101W	SNT309	0.160438	0.8
YCR077C	PAT1	YOR043W	WHI2	-0.209057	0.8
YAL011W	SWC3	YKL183W	LOT5	0.294207	0.8
YAL013W	DEP1	YDR439W	LRS4	-1.410238	0.8
YDR485C	VPS72	YGL136C	MRM2	0.788328	0.8
YDR009W	GAL3	YLR085C	ARP6	-0.779	0.8
YDR485C	VPS72	YNL221C	POP1	-1.700864	0.8
YAL011W	SWC3	YMR025W	CSI1	0.498759	0.8
YDR026C	YDR026C	YDR137W	RGP1	0.523288	0.8
YDR485C	VPS72	YHR077C	NMD2	0.3452	0.8
YCR077C	PAT1	YPL253C	VIK1	0.580348	0.8
YKL010C	UFD4	YPR101W	SNT309	-0.776082	0.8
YGL066W	SGF73	YPR101W	SNT309	-1.346582	0.8
YLR085C	ARP6	YLR347C	KAP95	0.821422	0.8
YDR137W	RGP1	YDR301W	CFT1	-0.976025	0.8
YCR077C	PAT1	YDR263C	DIN7	0.300765	0.8
YDR485C	VPS72	YLR275W	SMD2	0.50035	0.8
YAL013W	DEP1	YDL048C	STP4	0.141036	0.8
YGL133W	ITC1	YPR101W	SNT309	0.177066	0.8
YDR369C	XRS2	YPR101W	SNT309	1.201737	0.8
YDL176W	YDL176W	YPR101W	SNT309	0.861881	0.8
YPR101W	SNT309	YPR164W	MMS1	-1.963408	0.8
YBR236C	ABD1	YDR485C	VPS72	-0.052843	0.8
YCR077C	PAT1	YOR340C	RPA43	-7.521448	0.8
YDR137W	RGP1	YKL143W	LTV1	1.924758	0.8
YJL179W	PFD1	YPL029W	SUV3	0.763516	0.8
YCR077C	PAT1	YMR201C	RAD14	1.788971	0.8
YAL011W	SWC3	YDR432W	NPL3	-12.618937	0.8
YMR284W	YKU70	YPR101W	SNT309	-0.330151	0.8
YDR485C	VPS72	YGL100W	SEH1	2.267798	0.8
YDR485C	VPS72	YLR276C	DBP9	0.113511	0.8
YAL011W	SWC3	YKL139W	CTK1	-8.794495	0.8
YCR077C	PAT1	YMR219W	ESC1	-2.637103	0.8
YAL026C	DRS2	YDR485C	VPS72	0.47229	0.8
YDR429C	TIF35	YNL330C	RPD3	1.891724	0.8
YCR077C	PAT1	YMR304W	UBP15	0.767117	0.8
YCR077C	PAT1	YPL241C	CIN2	-2.781139	0.8
YCR020W-B	HTL1	YCR077C	PAT1	0.809087	0.8
YAL011W	SWC3	YIL071C	PCI8	0.777773	0.8
YLR085C	ARP6	YOL023W	IFM1	-0.525857	0.8
YDL111C	RRP42	YDR485C	VPS72	0.263734	0.8
YBL088C	TEL1	YCR077C	PAT1	-0.969852	0.8
YDR485C	VPS72	YIL115C	NUP159	-0.225127	0.8
YJL179W	PFD1	YPL212C	PUS1	1.321357	0.8
YCR077C	PAT1	YGL207W	SPT16	1.45429	0.8
YDR485C	VPS72	YOR076C	SKI7	1.601207	0.8
YJL179W	PFD1	YPL009C	YPL009C	-0.653716	0.8
YNL221C	POP1	YNL330C	RPD3	-0.095243	0.8
YDR485C	VPS72	YER110C	KAP123	1.238262	0.8
YDR137W	RGP1	YJR066W	TOR1	0.719751	0.8
YDR485C	VPS72	YPR080W	TEF1	0.363864	0.8
YBR247C	ENP1	YDR137W	RGP1	-0.924355	0.8
YJL039C	NUP192	YLR085C	ARP6	0.672062	0.8
YIL096C	YIL096C	YLR085C	ARP6	-0.994408	0.8
YIL010W	DOT5	YPR101W	SNT309	-0.244202	0.8
YOL104C	NDJ1	YPR101W	SNT309	-0.005949	0.8
YDR137W	RGP1	YPR057W	BRR1	1.825945	0.8
YCR077C	PAT1	YLR234W	TOP3	1.418924	0.8
YML098W	TAF13	YPR101W	SNT309	0.197418	0.8
YCR077C	PAT1	YPL254W	HFI1	2.12073	0.8
YGL064C	MRH4	YJL179W	PFD1	1.122167	0.8
YDR137W	RGP1	YGR178C	PBP1	2.758443	0.8
YCR077C	PAT1	YNL297C	MON2	1.346198	0.8
YCR077C	PAT1	YMR144W	YMR144W	-0.952444	0.8
YCL054W	SPB1	YDR485C	VPS72	-0.033535	0.8
YLR085C	ARP6	YMR213W	CEF1	0.454702	0.8
YNL273W	TOF1	YPR101W	SNT309	1.064896	0.8
YLR085C	ARP6	YPR080W	TEF1	0.363864	0.8
YCR077C	PAT1	YML098W	TAF13	0.197418	0.8
YOL043C	NTG2	YPR101W	SNT309	-1.117032	0.8
YDL135C	RDI1	YPR101W	SNT309	-0.68242	0.8
YDR485C	VPS72	YJL035C	TAD2	0.714051	0.8
YDR469W	SDC1	YJL179W	PFD1	1.169953	0.8
YDR137W	RGP1	YGL232W	TAN1	0.860477	0.8
YBL088C	TEL1	YPR101W	SNT309	-0.969852	0.8
YMR219W	ESC1	YPR101W	SNT309	-2.637103	0.8
YAL011W	SWC3	YOL115W	PAP2	-12.643009	0.8
YDR485C	VPS72	YNL245C	CWC25	0.580046	0.8
YMR022W	UBC7	YPR101W	SNT309	-0.444412	0.8
YDR485C	VPS72	YER112W	LSM4	1.119825	0.8
YCR077C	PAT1	YOR144C	ELG1	-7.025991	0.8
YDL227C	HO	YPR101W	SNT309	1.661855	0.8
YAL013W	DEP1	YNR034W	SOL1	0.464302	0.8
YGL086W	MAD1	YPR101W	SNT309	-0.472927	0.8
YAL011W	SWC3	YLR129W	DIP2	0.276116	0.8
YBL019W	APN2	YCR077C	PAT1	0.883402	0.8
YOL068C	HST1	YPR101W	SNT309	0.09624	0.8
YAL013W	DEP1	YHR015W	MIP6	-1.576106	0.8
YAR008W	SEN34	YLR085C	ARP6	-1.172884	0.8
YDR137W	RGP1	YNL022C	YNL022C	-0.703668	0.8
YCR077C	PAT1	YLR278C	YLR278C	-1.678417	0.8
YLR085C	ARP6	YNL225C	CNM67	0.472168	0.8
YAL011W	SWC3	YNL014W	HEF3	-0.177481	0.8
YGL090W	LIF1	YPR101W	SNT309	-1.086141	0.8
YCR077C	PAT1	YER151C	UBP3	-3.811358	0.8
YKL117W	SBA1	YPR101W	SNT309	-0.943216	0.8
YCR077C	PAT1	YNL215W	IES2	2.87445	0.8
YNR003C	RPC34	YPR101W	SNT309	0.179892	0.8
YER007C-A	TMA20	YPR101W	SNT309	-0.858796	0.8
YER111C	SWI4	YPR101W	SNT309	-1.577397	0.8
YDR181C	SAS4	YPR101W	SNT309	-3.63185	0.8
YDR385W	EFT2	YLR085C	ARP6	-0.521618	0.8
YDR485C	VPS72	YHR015W	MIP6	-0.820947	0.8
YBR088C	POL30	YCR077C	PAT1	4.347197	0.8
YJL179W	PFD1	YMR087W	YMR087W	-0.85414	0.8
YLR180W	SAM1	YPR101W	SNT309	0.226861	0.8
YAL011W	SWC3	YLR275W	SMD2	0.50035	0.8
YCR077C	PAT1	YDR059C	UBC5	-0.529435	0.8
YDR485C	VPS72	YOR133W	EFT1	-0.361885	0.8
YDR137W	RGP1	YJR050W	ISY1	-0.648229	0.8
YAL013W	DEP1	YOL093W	TRM10	0.230341	0.8
YBR236C	ABD1	YDR137W	RGP1	0.226106	0.8
YAL011W	SWC3	YIR001C	SGN1	0.456689	0.8
YJL179W	PFD1	YML068W	ITT1	1.266894	0.8
YDL115C	IWR1	YPR101W	SNT309	-2.624739	0.8
YDR485C	VPS72	YPR081C	GRS2	-0.463007	0.8
YDR060W	MAK21	YLR085C	ARP6	1.51955	0.8
YDR152W	GIR2	YDR485C	VPS72	-0.566868	0.8
YCR077C	PAT1	YER027C	GAL83	0.106843	0.8
YNL298W	CLA4	YPR101W	SNT309	1.015417	0.8
YDR137W	RGP1	YGR013W	SNU71	0.21752	0.8
YAL011W	SWC3	YNR034W	SOL1	-0.683628	0.8
YKR054C	DYN1	YPR101W	SNT309	-2.935085	0.8
YBR082C	UBC4	YCR077C	PAT1	-2.671537	0.8
YDR485C	VPS72	YKL172W	EBP2	0.798158	0.8
YJL179W	PFD1	YNR034W	SOL1	0.485738	0.8
YBL067C	UBP13	YPR101W	SNT309	-0.461388	0.8
YCR077C	PAT1	YGL124C	MON1	-0.536301	0.8
YAL011W	SWC3	YPR104C	FHL1	0.186813	0.8
YDR485C	VPS72	YNL189W	SRP1	-0.809017	0.8
YCR077C	PAT1	YDR485C	VPS72	-3.6596645	0.8
YJL179W	PFD1	YPL104W	MSD1	0.71064	0.8
YOL081W	IRA2	YPR101W	SNT309	1.845706	0.8
YJL179W	PFD1	YPR134W	MSS18	-2.145049	0.8
YDR137W	RGP1	YNL112W	DBP2	0.336125	0.8
YDR485C	VPS72	YOL041C	NOP12	0.02763	0.8
YBL058W	SHP1	YPR101W	SNT309	0.659476	0.8
YAL003W	EFB1	YNL330C	RPD3	-5.984304	0.8
YDR485C	VPS72	YKL173W	SNU114	0.476605	0.8
YAL013W	DEP1	YKL057C	NUP120	-0.593102	0.8
YJL179W	PFD1	YLR285W	NNT1	-0.835021	0.8
YDR137W	RGP1	YDR192C	NUP42	1.180903	0.8
YNR048W	YNR048W	YPR101W	SNT309	-0.835489	0.8
YBR258C	SHG1	YPR101W	SNT309	-2.501475	0.8
YJL030W	MAD2	YPR101W	SNT309	-0.439453	0.8
YAL011W	SWC3	YHR197W	RIX1	1.173163	0.8
YDR137W	RGP1	YIR012W	SQT1	3.219418	0.8
YDR137W	RGP1	YER176W	ECM32	0.796596	0.8
YAL013W	DEP1	YMR153W	NUP53	-0.525757	0.8
YDR037W	KRS1	YDR485C	VPS72	-0.698137	0.8
YBL018C	POP8	YLR085C	ARP6	-2.310162	0.8
YDR137W	RGP1	YGL049C	TIF4632	0.853231	0.8
YBR272C	HSM3	YCR077C	PAT1	0.670379	0.8
YDR485C	VPS72	YLR298C	YHC1	-0.3057	0.8
YDL084W	SUB2	YDR485C	VPS72	0.477555	0.8
YBR188C	NTC20	YJL179W	PFD1	-1.245545	0.8
YLR218C	YLR218C	YPR101W	SNT309	0.904854	0.8
YCR077C	PAT1	YLR210W	CLB4	-0.967979	0.8
YNL201C	PSY2	YPR101W	SNT309	0.061753	0.8
YNL330C	RPD3	YPR178W	PRP4	-0.507914	0.8
YCR077C	PAT1	YER049W	TPA1	-0.115226	0.8
YDL167C	NRP1	YJL179W	PFD1	0.279756	0.8
YDL185W	TFP1	YPR101W	SNT309	-1.449564	0.8
YDL153C	SAS10	YLR085C	ARP6	0.08166	0.8
YDR485C	VPS72	YHL038C	CBP2	0.5421	0.8
YDR009W	GAL3	YJL179W	PFD1	1.711373	0.8
YCR077C	PAT1	YPL116W	HOS3	0.56934	0.8
YAL011W	SWC3	YPL064C	CWC27	0.856131	0.8
YCR077C	PAT1	YKL017C	HCS1	0.121035	0.8
YCR077C	PAT1	YPL152W	RRD2	1.17757	0.8
YDR137W	RGP1	YHR085W	IPI1	-0.065909	0.8
YCR077C	PAT1	YJL030W	MAD2	-0.439453	0.8
YNL216W	RAP1	YPR101W	SNT309	-2.491391	0.8
YAL013W	DEP1	YDR469W	SDC1	-2.07336	0.8
YDR485C	VPS72	YKL081W	TEF4	-1.274832	0.8
YIL131C	FKH1	YPR101W	SNT309	-0.489109	0.8
YAL011W	SWC3	YPR178W	PRP4	-9.476483	0.8
YCR077C	PAT1	YJL179W	PFD1	4.0326125	0.8
YHL024W	RIM4	YPR101W	SNT309	0.375097	0.8
YLR035C	MLH2	YPR101W	SNT309	-0.052002	0.8
YLR085C	ARP6	YMR128W	ECM16	1.262624	0.8
YJL179W	PFD1	YOR295W	UAF30	2.450183	0.8
YCR077C	PAT1	YOR014W	RTS1	0.136316	0.8
YCR077C	PAT1	YJR119C	JHD2	0.698548	0.8
YDL048C	STP4	YJL179W	PFD1	0.065739	0.8
YAL011W	SWC3	YER165W	PAB1	-2.439593	0.8
YCR077C	PAT1	YER171W	RAD3	0.791117	0.8
YAL059W	ECM1	YNL330C	RPD3	-0.584751	0.8
YHL038C	CBP2	YLR085C	ARP6	0.5421	0.8
YCR077C	PAT1	YNL294C	RIM21	1.093338	0.8
YAL013W	DEP1	YOR274W	MOD5	-0.072492	0.8
YDL175C	AIR2	YDR137W	RGP1	0.290145	0.8
YKL012W	PRP40	YLR085C	ARP6	0.658506	0.8
YCR077C	PAT1	YER162C	RAD4	2.561635	0.8
YCR077C	PAT1	YLR079W	SIC1	1.541848	0.8
YDR137W	RGP1	YGR195W	SKI6	0.364024	0.8
YDR485C	VPS72	YHR196W	UTP9	1.249206	0.8
YCR077C	PAT1	YOL051W	GAL11	0.997975	0.8
YDR137W	RGP1	YJR091C	JSN1	1.051534	0.8
YDR137W	RGP1	YLR221C	RSA3	-0.364217	0.8
YAL011W	SWC3	YKR079C	TRZ1	0.550155	0.8
YDL167C	NRP1	YDR485C	VPS72	-2.457046	0.8
YGR271W	SLH1	YJL179W	PFD1	0.828689	0.8
YBR165W	UBS1	YLR085C	ARP6	0.460585	0.8
YIL016W	SNL1	YJL179W	PFD1	0.800459	0.8
YDR137W	RGP1	YMR229C	RRP5	-0.39552	0.8
YLR453C	RIF2	YPR101W	SNT309	-0.603905	0.8
YAL013W	DEP1	YDR165W	TRM82	0.213245	0.8
YOR217W	RFC1	YPR101W	SNT309	0.95558	0.8
YDL154W	MSH5	YPR101W	SNT309	-2.172889	0.8
YJL179W	PFD1	YKL057C	NUP120	0.601863	0.8
YGR173W	RBG2	YLR085C	ARP6	-0.469991	0.8
YAL011W	SWC3	YPL212C	PUS1	-0.174114	0.8
YCR077C	PAT1	YDL188C	PPH22	-0.160193	0.8
YCR077C	PAT1	YOR058C	ASE1	2.020148	0.8
YAL013W	DEP1	YPL157W	TGS1	-0.35259	0.8
YAL011W	SWC3	YNL039W	BDP1	0.575993	0.8
YDR485C	VPS72	YOL123W	HRP1	-1.843467	0.8
YAL011W	SWC3	YPR137W	RRP9	0.44665	0.8
YCR081W	SRB8	YPR101W	SNT309	-12.903672	0.8
YDR137W	RGP1	YPL169C	MEX67	-0.411529	0.8
YCR077C	PAT1	YOR106W	VAM3	4.178258	0.8
YDR137W	RGP1	YJL035C	TAD2	0.439761	0.8
YJL092W	SRS2	YPR101W	SNT309	-1.716309	0.8
YAL013W	DEP1	YGR093W	YGR093W	-0.662924	0.8
YJL168C	SET2	YPR101W	SNT309	-0.11681	0.8
YDR485C	VPS72	YKR026C	GCN3	-0.066178	0.8
YJL179W	PFD1	YNR015W	SMM1	0.007577	0.8
YCR077C	PAT1	YDR108W	GSG1	0.339787	0.8
YCR077C	PAT1	YPR187W	RPO26	-1.581926	0.8
YAL013W	DEP1	YPL005W	AEP3	-7.309805	0.8
YAL011W	SWC3	YDR083W	RRP8	0.24443	0.8
YAL011W	SWC3	YLR107W	REX3	0.384086	0.8
YJL179W	PFD1	YPR104C	FHL1	-0.444077	0.8
YCR077C	PAT1	YLR056W	ERG3	0.063169	0.8
YDR485C	VPS72	YHR086W	NAM8	1.18244	0.8
YDL219W	DTD1	YLR085C	ARP6	0.154213	0.8
YAL011W	SWC3	YDL014W	NOP1	1.220475	0.8
YAL011W	SWC3	YLL035W	GRC3	-0.721679	0.8
YDR137W	RGP1	YGL100W	SEH1	3.93299	0.8
YNL330C	RPD3	YPL064C	CWC27	-0.34689	0.8
YGR072W	UPF3	YLR085C	ARP6	0.442542	0.8
YAL013W	DEP1	YHR006W	STP2	-1.467559	0.8
YAL043C	PTA1	YCR077C	PAT1	-1.246094	0.8
YDR485C	VPS72	YEL015W	EDC3	-0.117364	0.8
YAL013W	DEP1	YML068W	ITT1	-0.763471	0.8
YDR137W	RGP1	YER172C	BRR2	3.162458	0.8
YDR137W	RGP1	YNL221C	POP1	0.490911	0.8
YAL011W	SWC3	YLR347C	KAP95	0.821422	0.8
YLR085C	ARP6	YML049C	RSE1	0.021323	0.8
YCR077C	PAT1	YJR099W	YUH1	-1.158944	0.8
YAL013W	DEP1	YKL074C	MUD2	-1.567907	0.8
YLR085C	ARP6	YNL221C	POP1	-1.700864	0.8
YCR077C	PAT1	YER142C	MAG1	0.790982	0.8
YML030W	AIM31	YPR101W	SNT309	0.54414	0.8
YDL059C	RAD59	YPR101W	SNT309	0.171478	0.8
YDR137W	RGP1	YPL237W	SUI3	-1.731725	0.8
YBR267W	REI1	YCR077C	PAT1	1.5149	0.8
YLR085C	ARP6	YLR136C	TIS11	-0.306208	0.8
YJL181W	YJL181W	YPR101W	SNT309	-1.627242	0.8
YJL179W	PFD1	YLR139C	SLS1	0.999378	0.8
YAL011W	SWC3	YPR129W	SCD6	-0.539876	0.8
YCR077C	PAT1	YML074C	FPR3	-0.94027	0.8
YJL069C	UTP18	YNL330C	RPD3	1.354091	0.8
YBL046W	PSY4	YPR101W	SNT309	-0.282869	0.8
YAL011W	SWC3	YLR222C	UTP13	-0.104309	0.8
YPL235W	RVB2	YPR101W	SNT309	-1.461726	0.8
YCR077C	PAT1	YIL139C	REV7	1.007384	0.8
YCR077C	PAT1	YPL128C	TBF1	0.557303	0.8
YHR191C	CTF8	YPR101W	SNT309	-2.018037	0.8
YCR077C	PAT1	YDR311W	TFB1	1.096788	0.8
YNL330C	RPD3	YPL169C	MEX67	-12.679046	0.8
YCR077C	PAT1	YMR176W	ECM5	-0.049456	0.8
YAL013W	DEP1	YKR036C	CAF4	-1.536107	0.8
YAL013W	DEP1	YKR095W	MLP1	-0.260955	0.8
YCR077C	PAT1	YKL020C	SPT23	-2.257203	0.8
YDR260C	SWM1	YPR101W	SNT309	0.894389	0.8
YCR077C	PAT1	YPL155C	KIP2	0.365816	0.8
YGL014W	PUF4	YJL179W	PFD1	1.673825	0.8
YAL011W	SWC3	YDR179C	CSN9	-0.474183	0.8
YDL116W	NUP84	YPR101W	SNT309	-12.762488	0.8
YDR485C	VPS72	YNL255C	GIS2	0.063946	0.8
YDR137W	RGP1	YPR101W	SNT309	4.259163	0.8
YCR077C	PAT1	YLR085C	ARP6	-3.5206765	0.8
YCR077C	PAT1	YNL222W	SSU72	1.335246	0.8
YAL013W	DEP1	YKR026C	GCN3	0.34018	0.8
YCR077C	PAT1	YGR252W	GCN5	1.070831	0.8
YDR485C	VPS72	YML068W	ITT1	0.672198	0.8
YLR085C	ARP6	YLR107W	REX3	0.384086	0.8
YAL011W	SWC3	YNL116W	DMA2	0.00206	0.8
YCR077C	PAT1	YDR014W	RAD61	-1.480232	0.8
YMR112C	MED11	YPR101W	SNT309	-2.165603	0.8
YGL100W	SEH1	YLR085C	ARP6	2.267798	0.8
YDR485C	VPS72	YPL169C	MEX67	-4.897487	0.8
YAL013W	DEP1	YOL080C	REX4	-5.728038	0.8
YAL011W	SWC3	YDL201W	TRM8	0.558904	0.8
YDR137W	RGP1	YJR141W	YJR141W	0.607665	0.8
YGL241W	KAP114	YJL179W	PFD1	-1.296197	0.8
YDR469W	SDC1	YDR485C	VPS72	-6.479996	0.8
YCR077C	PAT1	YER169W	RPH1	-0.818965	0.8
YJL179W	PFD1	YNL073W	MSK1	1.452639	0.8
YDR485C	VPS72	YGR278W	CWC22	1.044261	0.8
YAL013W	DEP1	YJR084W	CSN12	0.735547	0.8
YDR392W	SPT3	YPR101W	SNT309	-5.031525	0.8
YDR485C	VPS72	YGR178C	PBP1	0.108174	0.8
YCR077C	PAT1	YJL098W	SAP185	-2.756932	0.8
YAL011W	SWC3	YNR011C	PRP2	2.426353	0.8
YPL129W	TAF14	YPR101W	SNT309	-7.776117	0.8
YJL183W	MNN11	YPR101W	SNT309	1.264691	0.8
YDR485C	VPS72	YHR085W	IPI1	1.179276	0.8
YER179W	DMC1	YPR101W	SNT309	1.511181	0.8
YLR005W	SSL1	YPR101W	SNT309	0.559904	0.8
YDL031W	DBP10	YLR085C	ARP6	0.328295	0.8
YNL085W	MKT1	YPR101W	SNT309	1.200992	0.8
YOR024W	YOR024W	YPR101W	SNT309	0.811421	0.8
YDR137W	RGP1	YIL038C	NOT3	1.613778	0.8
YLR085C	ARP6	YLR165C	PUS5	-0.263773	0.8
YOR297C	TIM18	YPR101W	SNT309	1.783942	0.8
YCR077C	PAT1	YDR190C	RVB1	-0.904941	0.8
YAL011W	SWC3	YLR119W	SRN2	0.268054	0.8
YOR184W	SER1	YPR101W	SNT309	0.193746	0.8
YCR077C	PAT1	YER083C	GET2	-0.174381	0.8
YKR101W	SIR1	YPR101W	SNT309	-0.856292	0.8
YDR172W	SUP35	YLR085C	ARP6	-1.015863	0.8
YDR235W	PRP42	YDR485C	VPS72	-0.08664	0.8
YCR020W-B	HTL1	YPR101W	SNT309	0.809087	0.8
YMR003W	AIM34	YPR101W	SNT309	-0.341117	0.8
YDR091C	RLI1	YDR485C	VPS72	-1.037698	0.8
YAL013W	DEP1	YJL138C	TIF2	0.164194	0.8
YCR077C	PAT1	YFL039C	ACT1	-10.162143	0.8
YDR395W	SXM1	YJL179W	PFD1	0.766774	0.8
YIR002C	MPH1	YPR101W	SNT309	0.634417	0.8
YLR085C	ARP6	YPR081C	GRS2	-0.463007	0.8
YPR052C	NHP6A	YPR101W	SNT309	1.233596	0.8
YAL011W	SWC3	YEL015W	EDC3	-0.117364	0.8
YAL011W	SWC3	YOR179C	SYC1	-3.886696	0.8
YMR199W	CLN1	YPR101W	SNT309	0.267394	0.8
YJL179W	PFD1	YLR059C	REX2	0.322835	0.8
YDR060W	MAK21	YDR485C	VPS72	1.51955	0.8
YDR137W	RGP1	YHR196W	UTP9	-0.446866	0.8
YAL011W	SWC3	YKL081W	TEF4	-1.274832	0.8
YDR137W	RGP1	YGR251W	YGR251W	-0.287183	0.8
YLR085C	ARP6	YLR375W	STP3	1.034338	0.8
YAL011W	SWC3	YGL232W	TAN1	0.152769	0.8
YAL011W	SWC3	YKR060W	UTP30	0.031148	0.8
YKL173W	SNU114	YLR085C	ARP6	0.476605	0.8
YDR485C	VPS72	YLR316C	TAD3	-9.612646	0.8
YAL011W	SWC3	YHR069C	RRP4	-1.316414	0.8
YKR060W	UTP30	YLR085C	ARP6	0.031148	0.8
YLR079W	SIC1	YPR101W	SNT309	1.541848	0.8
YNL330C	RPD3	YOL115W	PAP2	0.181512	0.8
YFL002C	SPB4	YLR085C	ARP6	-0.766767	0.8
YCL059C	KRR1	YLR085C	ARP6	-1.692711	0.8
YIL030C	SSM4	YJL179W	PFD1	-0.639892	0.8
YLR455W	YLR455W	YPR101W	SNT309	2.006909	0.8
YLR085C	ARP6	YLR287C	YLR287C	-1.294899	0.8
YML028W	TSA1	YPR101W	SNT309	0.229897	0.8
YBR073W	RDH54	YPR101W	SNT309	-0.516269	0.8
YLR085C	ARP6	YLR145W	RMP1	-0.976857	0.8
YGR246C	BRF1	YPR101W	SNT309	1.456271	0.8
YML119W	YML119W	YPR101W	SNT309	1.070017	0.8
YAL013W	DEP1	YDR009W	GAL3	-1.172372	0.8
YDR137W	RGP1	YDR463W	STP1	1.034568	0.8
YAL011W	SWC3	YMR047C	NUP116	0.279113	0.8
YAL013W	DEP1	YKR096W	YKR096W	2.094496	0.8
YDR146C	SWI5	YPR101W	SNT309	2.373049	0.8
YAL013W	DEP1	YPL119C	DBP1	-0.486766	0.8
YBR083W	TEC1	YPR101W	SNT309	-0.349241	0.8
YGL033W	HOP2	YPR101W	SNT309	-0.19493	0.8
YMR075W	RCO1	YPR101W	SNT309	0.235353	0.8
YDR485C	VPS72	YKL021C	MAK11	0.060016	0.8
YCR077C	PAT1	YFR038W	IRC5	0.776702	0.8
YCR077C	PAT1	YPR110C	RPC40	-3.298292	0.8
YFL039C	ACT1	YPR101W	SNT309	-10.162143	0.8
YCR077C	PAT1	YDR378C	LSM6	3.593335	0.8
YFL029C	CAK1	YNL330C	RPD3	1.835306	0.8
YDR312W	SSF2	YJL179W	PFD1	0.617768	0.8
YDR137W	RGP1	YGR173W	RBG2	1.254505	0.8
YER049W	TPA1	YPR101W	SNT309	-0.115226	0.8
YCR077C	PAT1	YJR035W	RAD26	0.093802	0.8
YCR077C	PAT1	YHL030W	ECM29	0.678512	0.8
YDR137W	RGP1	YNL016W	PUB1	1.670398	0.8
YAL011W	SWC3	YHR019C	DED81	2.361035	0.8
YPL194W	DDC1	YPR101W	SNT309	-0.549439	0.8
YAL011W	SWC3	YDR439W	LRS4	-2.613675	0.8
YIL097W	FYV10	YPR101W	SNT309	0.320307	0.8
YCR077C	PAT1	YMR156C	TPP1	0.751333	0.8
YBR121C	GRS1	YDR485C	VPS72	0.213008	0.8
YCR077C	PAT1	YLR288C	MEC3	0.607807	0.8
YDR324C	UTP4	YLR085C	ARP6	0.281761	0.8
YDR137W	RGP1	YKL074C	MUD2	-2.846632	0.8
YDR485C	VPS72	YMR080C	NAM7	-0.38411	0.8
YDR195W	REF2	YJL179W	PFD1	3.282551	0.8
YAR007C	RFA1	YPR101W	SNT309	0.133979	0.8
YLR085C	ARP6	YPR107C	YTH1	0.274883	0.8
YCR077C	PAT1	YDR092W	UBC13	-0.435039	0.8
YDR137W	RGP1	YHR156C	LIN1	1.052735	0.8
YDR137W	RGP1	YKL095W	YJU2	-0.220637	0.8
YAL013W	DEP1	YHR066W	SSF1	0.661315	0.8
YLR085C	ARP6	YPR042C	PUF2	0.214042	0.8
YDR137W	RGP1	YNL175C	NOP13	1.129753	0.8
YAL011W	SWC3	YMR240C	CUS1	0.835562	0.8
YDR137W	RGP1	YPR134W	MSS18	0.124215	0.8
YDR485C	VPS72	YFR005C	SAD1	-0.092644	0.8
YCR077C	PAT1	YML071C	COG8	0.943768	0.8
YCR077C	PAT1	YMR272C	SCS7	2.021079	0.8
YCR077C	PAT1	YIL017C	VID28	0.316455	0.8
YFR013W	IOC3	YPR101W	SNT309	1.480753	0.8
YAL013W	DEP1	YKL025C	PAN3	-1.3688	0.8
YJL179W	PFD1	YNL135C	FPR1	3.071658	0.8
YBR198C	TAF5	YPR101W	SNT309	-0.405624	0.8
YBL008W	HIR1	YPR101W	SNT309	-3.665507	0.8
YML062C	MFT1	YPR101W	SNT309	1.761161	0.8
YDR485C	VPS72	YHR197W	RIX1	1.173163	0.8
YCR077C	PAT1	YLR033W	RSC58	-1.644802	0.8
YJL179W	PFD1	YLR069C	MEF1	-1.557215	0.8
YGL243W	TAD1	YLR085C	ARP6	0.494872	0.8
YCL016C	DCC1	YCR077C	PAT1	0.295923	0.8
YJL179W	PFD1	YOR006C	YOR006C	-0.303856	0.8
YCR077C	PAT1	YPL150W	YPL150W	-0.58544	0.8
YPR075C	OPY2	YPR101W	SNT309	-0.459933	0.8
YAL011W	SWC3	YOL021C	DIS3	0.126388	0.8
YDR478W	SNM1	YLR085C	ARP6	0.122457	0.8
YKR082W	NUP133	YPR101W	SNT309	-6.016995	0.8
YJL179W	PFD1	YLR107W	REX3	-0.456085	0.8
YCR077C	PAT1	YEL061C	CIN8	-6.569198	0.8
YPL155C	KIP2	YPR101W	SNT309	0.365816	0.8
YCR033W	SNT1	YCR077C	PAT1	0.566909	0.8
YCR077C	PAT1	YGL255W	ZRT1	-0.276637	0.8
YDR485C	VPS72	YNL286W	CUS2	0.267038	0.8
YBL024W	NCL1	YDR137W	RGP1	0.303063	0.8
YNL290W	RFC3	YPR101W	SNT309	-0.134556	0.8
YCR077C	PAT1	YJR104C	SOD1	-0.306379	0.8
YDL060W	TSR1	YLR085C	ARP6	0.680406	0.8
YCR077C	PAT1	YDL059C	RAD59	0.171478	0.8
YAL011W	SWC3	YJL061W	NUP82	0.419282	0.8
YJL179W	PFD1	YKL130C	SHE2	-0.54434	0.8
YLR350W	ORM2	YPR101W	SNT309	3.063402	0.8
YAL013W	DEP1	YPR174C	YPR174C	0.984498	0.8
YDL216C	RRI1	YDR137W	RGP1	0.65948	0.8
YHR015W	MIP6	YLR085C	ARP6	-0.820947	0.8
YCR077C	PAT1	YOR351C	MEK1	-2.202379	0.8
YCR077C	PAT1	YML106W	URA5	1.162396	0.8
YAR073W	IMD1	YDR137W	RGP1	0.21754	0.8
YGL049C	TIF4632	YLR085C	ARP6	-0.122393	0.8
YLR085C	ARP6	YOR133W	EFT1	-0.361885	0.8
YDL219W	DTD1	YJL179W	PFD1	2.990207	0.8
YJL179W	PFD1	YKL074C	MUD2	1.76698	0.8
YOR191W	ULS1	YPR101W	SNT309	1.358247	0.8
YCR077C	PAT1	YDR255C	RMD5	-0.623174	0.8
YHR041C	SRB2	YPR101W	SNT309	-1.438901	0.8
YDR485C	VPS72	YIL038C	NOT3	0.740351	0.8
YCR077C	PAT1	YMR100W	MUB1	1.764367	0.8
YLR085C	ARP6	YPL123C	RNY1	0.381771	0.8
YDR485C	VPS72	YLR223C	IFH1	0.733977	0.8
YNL330C	RPD3	YOL117W	RRI2	-0.419226	0.8
YCR077C	PAT1	YER111C	SWI4	-1.577397	0.8
YCR077C	PAT1	YHR115C	DMA1	0.160438	0.8
YGR283C	YGR283C	YJL179W	PFD1	-1.467733	0.8
YCR077C	PAT1	YLR055C	SPT8	-5.342691	0.8
YDR496C	PUF6	YJL179W	PFD1	0.777763	0.8
YAL059W	ECM1	YDR485C	VPS72	-0.889257	0.8
YDR485C	VPS72	YOR243C	PUS7	-0.280679	0.8
YAL013W	DEP1	YLR136C	TIS11	1.240289	0.8
YAL011W	SWC3	YLR285W	NNT1	-0.653705	0.8
YBR237W	PRP5	YLR085C	ARP6	0.575228	0.8
YBR087W	RFC5	YCR077C	PAT1	0.734493	0.8
YML008C	ERG6	YPR101W	SNT309	2.33855	0.8
YCR077C	PAT1	YNL098C	RAS2	1.253902	0.8
YBL018C	POP8	YNL330C	RPD3	-0.540512	0.8
YDR091C	RLI1	YLR085C	ARP6	-1.037698	0.8
YAL011W	SWC3	YNL286W	CUS2	0.267038	0.8
YDR163W	CWC15	YLR085C	ARP6	-0.396473	0.8
YDR225W	HTA1	YPR101W	SNT309	3.303478	0.8
YAL011W	SWC3	YHL034C	SBP1	-0.986518	0.8
YCR077C	PAT1	YML069W	POB3	0.740154	0.8
YPL033C	SRL4	YPR101W	SNT309	0.284569	0.8
YDR485C	VPS72	YOL117W	RRI2	-0.184673	0.8
YAL011W	SWC3	YHR077C	NMD2	0.3452	0.8
YOR340C	RPA43	YPR101W	SNT309	-7.521448	0.8
YDR137W	RGP1	YIL030C	SSM4	0.809465	0.8
YDR485C	VPS72	YJR050W	ISY1	-0.170031	0.8
YAL013W	DEP1	YOL124C	TRM11	-1.348339	0.8
YAL011W	SWC3	YNL292W	PUS4	0.047297	0.8
YLR085C	ARP6	YNL062C	GCD10	0.608741	0.8
YPR101W	SNT309	YPR161C	SGV1	-0.72887	0.8
YPL121C	MEI5	YPR101W	SNT309	0.127264	0.8
YDR083W	RRP8	YDR137W	RGP1	0.998892	0.8
YCR077C	PAT1	YLR095C	IOC2	-0.943954	0.8
YCR077C	PAT1	YOR213C	SAS5	-3.293927	0.8
YKL208W	CBT1	YLR085C	ARP6	-0.233558	0.8
YGR258C	RAD2	YPR101W	SNT309	0.368093	0.8
YCR077C	PAT1	YKL160W	ELF1	-3.608507	0.8
YCR077C	PAT1	YNL199C	GCR2	-8.166346	0.8
YAL011W	SWC3	YKL214C	YRA2	-0.015818	0.8
YAL011W	SWC3	YDL219W	DTD1	0.154213	0.8
YJL179W	PFD1	YPR163C	TIF3	-0.283731	0.8
YLR136C	TIS11	YNL330C	RPD3	0.179461	0.8
YGR129W	SYF2	YJL179W	PFD1	1.039877	0.8
YAL011W	SWC3	YOR274W	MOD5	-0.146514	0.8
YKL081W	TEF4	YLR085C	ARP6	-1.274832	0.8
YDR485C	VPS72	YHR066W	SSF1	-3.843319	0.8
YLR085C	ARP6	YLR276C	DBP9	0.113511	0.8
YAL011W	SWC3	YCR077C	PAT1	-2.567317	0.8
YDL112W	TRM3	YLR085C	ARP6	0.467958	0.8
YIL156W	UBP7	YPR101W	SNT309	0.502194	0.8
YCR077C	PAT1	YOL001W	PHO80	0.689028	0.8
YBR236C	ABD1	YLR085C	ARP6	-0.052843	0.8
YCR077C	PAT1	YNL227C	JJJ1	0.703954	0.8
YAL011W	SWC3	YBR212W	NGR1	-5.369598	0.8
YAL011W	SWC3	YDR198C	RKM2	-0.212067	0.8
YGL115W	SNF4	YPR101W	SNT309	2.456724	0.8
YAL011W	SWC3	YDR120C	TRM1	-1.148008	0.8
YAL011W	SWC3	YNL175C	NOP13	-0.027564	0.8
YBR171W	SEC66	YCR077C	PAT1	-0.148216	0.8
YJL179W	PFD1	YMR125W	STO1	1.991782	0.8
YAL013W	DEP1	YOR201C	MRM1	-7.047731	0.8
YAL011W	SWC3	YDR463W	STP1	-0.127286	0.8
YDR026C	YDR026C	YLR085C	ARP6	0.485683	0.8
YDR137W	RGP1	YLR222C	UTP13	0.031017	0.8
YAL013W	DEP1	YLR335W	NUP2	-1.217942	0.8
YDR263C	DIN7	YPR101W	SNT309	0.300765	0.8
YJL179W	PFD1	YOL080C	REX4	-0.082654	0.8
YDR485C	VPS72	YJL125C	GCD14	-1.945605	0.8
YAL011W	SWC3	YMR153W	NUP53	0.388649	0.8
YDR485C	VPS72	YJL087C	TRL1	0.811264	0.8
YDR137W	RGP1	YDR473C	PRP3	0.511426	0.8
YCR077C	PAT1	YLR247C	IRC20	-0.678219	0.8
YDR485C	VPS72	YGL241W	KAP114	-0.545273	0.8
YAL013W	DEP1	YPL213W	LEA1	-1.642695	0.8
YJL179W	PFD1	YOL115W	PAP2	0.254729	0.8
YDR485C	VPS72	YNR015W	SMM1	-0.387718	0.8
YDR137W	RGP1	YNL207W	RIO2	1.344582	0.8
YCR077C	PAT1	YDR075W	PPH3	-0.597516	0.8
YBR215W	HPC2	YCR077C	PAT1	-6.881423	0.8
YAL011W	SWC3	YBR142W	MAK5	-0.014008	0.8
YDR485C	VPS72	YIL063C	YRB2	0.452162	0.8
YER165W	PAB1	YLR085C	ARP6	-2.439593	0.8
YDR485C	VPS72	YPR152C	URN1	-0.061074	0.8
YBR223C	TDP1	YCR077C	PAT1	-0.942506	0.8
YAL013W	DEP1	YAL029C	MYO4	1.246987	0.8
YJL013C	MAD3	YPR101W	SNT309	0.870367	0.8
YAL011W	SWC3	YKL012W	PRP40	0.658506	0.8
YJL179W	PFD1	YKL068W	NUP100	1.453377	0.8
YLR288C	MEC3	YPR101W	SNT309	0.607807	0.8
YBR247C	ENP1	YLR085C	ARP6	-0.588658	0.8
YCR073W-A	SOL2	YJL179W	PFD1	-0.745701	0.8
YCR077C	PAT1	YMR227C	TAF7	0.10649	0.8
YCR077C	PAT1	YMR036C	MIH1	-0.785429	0.8
YAL013W	DEP1	YLR363C	NMD4	-0.579072	0.8
YAL011W	SWC3	YNL163C	RIA1	0.558931	0.8
YGR063C	SPT4	YPR101W	SNT309	-7.248807	0.8
YDR137W	RGP1	YJR007W	SUI2	2.44368	0.8
YCR077C	PAT1	YPL024W	RMI1	1.35226	0.8
YLR376C	PSY3	YPR101W	SNT309	-0.898378	0.8
YCR077C	PAT1	YML028W	TSA1	0.229897	0.8
YBL086C	YBL086C	YCR077C	PAT1	1.769475	0.8
YBR212W	NGR1	YLR085C	ARP6	-5.369598	0.8
YDR485C	VPS72	YKR079C	TRZ1	0.550155	0.8
YDR137W	RGP1	YNL232W	CSL4	-1.377973	0.8
YCR077C	PAT1	YHR025W	THR1	0.827094	0.8
YGR169C	PUS6	YJL179W	PFD1	-1.147156	0.8
YDR163W	CWC15	YJL179W	PFD1	-1.337935	0.8
YCR077C	PAT1	YDR443C	SSN2	-6.757048	0.8
YDR176W	NGG1	YPR101W	SNT309	-5.919827	0.8
YAL011W	SWC3	YKL057C	NUP120	-11.955816	0.8
YNL246W	VPS75	YPR101W	SNT309	2.531232	0.8
YPR007C	REC8	YPR101W	SNT309	0.521784	0.8
YDR137W	RGP1	YGR280C	PXR1	-0.23986	0.8
YDR485C	VPS72	YJR047C	ANB1	-1.181365	0.8
YAL011W	SWC3	YGR251W	YGR251W	0.635609	0.8
YDR137W	RGP1	YKL078W	DHR2	0.692647	0.8
YBR165W	UBS1	YDR137W	RGP1	1.734753	0.8
YDR485C	VPS72	YNL232W	CSL4	-0.174529	0.8
YHL034C	SBP1	YJL179W	PFD1	-0.905095	0.8
YCR077C	PAT1	YIR008C	PRI1	-4.107143	0.8
YAL011W	SWC3	YKL173W	SNU114	0.476605	0.8
YAL011W	SWC3	YKR095W	MLP1	0.050299	0.8
YAL011W	SWC3	YDL112W	TRM3	0.467958	0.8
YDL076C	RXT3	YPR101W	SNT309	0.343631	0.8
YDR137W	RGP1	YJL039C	NUP192	3.879849	0.8
YPL042C	SSN3	YPR101W	SNT309	-1.006289	0.8
YCR077C	PAT1	YGR270W	YTA7	-8.007373	0.8
YCR077C	PAT1	YPL139C	UME1	-1.572371	0.8
YBR079C	RPG1	YLR085C	ARP6	0.392901	0.8
YAL013W	DEP1	YER143W	DDI1	-0.345194	0.8
YDR137W	RGP1	YLR197W	NOP56	0.57816	0.8
YJL179W	PFD1	YMR283C	RIT1	0.831265	0.8
YER171W	RAD3	YPR101W	SNT309	0.791117	0.8
YDR485C	VPS72	YHR019C	DED81	2.361035	0.8
YMR127C	SAS2	YPR101W	SNT309	-2.312884	0.8
YAL011W	SWC3	YDR060W	MAK21	1.51955	0.8
YBR231C	SWC5	YPR101W	SNT309	-0.764571	0.8
YLR373C	VID22	YPR101W	SNT309	-1.162103	0.8
YCR077C	PAT1	YDL116W	NUP84	-12.762488	0.8
YCR077C	PAT1	YDR097C	MSH6	-0.232659	0.8
YCR052W	RSC6	YCR077C	PAT1	-1.789002	0.8
YCR077C	PAT1	YOR346W	REV1	-0.136026	0.8
YDR378C	LSM6	YPR101W	SNT309	3.593335	0.8
YLR085C	ARP6	YNL110C	NOP15	0.527154	0.8
YAL011W	SWC3	YBL013W	FMT1	-0.843398	0.8
YDR485C	VPS72	YKL014C	URB1	0.399703	0.8
YDR485C	VPS72	YKL068W	NUP100	-0.520435	0.8
YER104W	RTT105	YPR101W	SNT309	2.314703	0.8
YJR050W	ISY1	YLR085C	ARP6	-0.170031	0.8
YAL011W	SWC3	YBR118W	TEF2	-0.808645	0.8
YJL179W	PFD1	YOR187W	TUF1	0.958212	0.8
YPR101W	SNT309	YPR133C	SPN1	-3.684632	0.8
YLR085C	ARP6	YNL112W	DBP2	0.232848	0.8
YDR192C	NUP42	YDR485C	VPS72	0.037772	0.8
YAL013W	DEP1	YER032W	FIR1	0.271274	0.8
YGR081C	SLX9	YJL179W	PFD1	0.860473	0.8
YBR010W	HHT1	YCR077C	PAT1	-1.411762	0.8
YBR121C	GRS1	YLR085C	ARP6	0.213008	0.8
YER105C	NUP157	YJL179W	PFD1	-0.227078	0.8
YDR137W	RGP1	YPR104C	FHL1	1.017795	0.8
YAL011W	SWC3	YHR015W	MIP6	-0.820947	0.8
YDR137W	RGP1	YHR066W	SSF1	0.659356	0.8
YDR485C	VPS72	YGR173W	RBG2	-0.469991	0.8
YLR085C	ARP6	YMR080C	NAM7	-0.38411	0.8
YDR137W	RGP1	YKL130C	SHE2	-0.292528	0.8
YAL013W	DEP1	YLR270W	DCS1	1.984299	0.8
YAL011W	SWC3	YOR133W	EFT1	-0.361885	0.8
YCR077C	PAT1	YGL004C	RPN14	0.495971	0.8
YJL179W	PFD1	YPR047W	MSF1	1.05174	0.8
YMR227C	TAF7	YPR101W	SNT309	0.10649	0.8
YCR077C	PAT1	YPR161C	SGV1	-0.72887	0.8
YDL098C	SNU23	YDR137W	RGP1	0.545849	0.8
YAL013W	DEP1	YLL013C	PUF3	1.243164	0.8
YAL011W	SWC3	YLR316C	TAD3	-9.612646	0.8
YBR167C	POP7	YDR485C	VPS72	-6.346734	0.8
YBR165W	UBS1	YJL179W	PFD1	-0.169744	0.8
YCR077C	PAT1	YOR025W	HST3	0.287961	0.8
YDR485C	VPS72	YPL237W	SUI3	0.652488	0.8
YCR057C	PWP2	YDR485C	VPS72	0.751332	0.8
YER127W	LCP5	YLR085C	ARP6	1.186533	0.8
YAL013W	DEP1	YJR091C	JSN1	2.506854	0.8
YAL011W	SWC3	YBL024W	NCL1	0.384252	0.8
YCR077C	PAT1	YJL090C	DPB11	-3.701467	0.8
YAL013W	DEP1	YIR001C	SGN1	-3.993196	0.8
YCR076C	YCR076C	YPR101W	SNT309	0.661526	0.8
YAL011W	SWC3	YLR298C	YHC1	-0.3057	0.8
YAL011W	SWC3	YNL022C	YNL022C	-0.826887	0.8
YAL011W	SWC3	YPR144C	NOC4	-0.941075	0.8
YIR012W	SQT1	YLR085C	ARP6	0.791271	0.8
YDR137W	RGP1	YGL243W	TAD1	0.250422	0.8
YDR318W	MCM21	YPR101W	SNT309	-2.236966	0.8
YJL179W	PFD1	YOR201C	MRM1	-0.220026	0.8
YIL084C	SDS3	YPR101W	SNT309	-2.381681	0.8
YKR098C	UBP11	YPR101W	SNT309	-2.041025	0.8
YBR141C	YBR141C	YJL179W	PFD1	-0.411675	0.8
YDR485C	VPS72	YHR216W	IMD2	0.303064	0.8
YDR485C	VPS72	YPR134W	MSS18	0.842162	0.8
YAL013W	DEP1	YKL214C	YRA2	0.239181	0.8
YER143W	DDI1	YJL179W	PFD1	-0.311177	0.8
YAL011W	SWC3	YKR036C	CAF4	0.062252	0.8
YDL216C	RRI1	YLR085C	ARP6	-1.148173	0.8
YDL162C	YDL162C	YPR101W	SNT309	-0.442262	0.8
YAL011W	SWC3	YCR057C	PWP2	0.751332	0.8
YCR077C	PAT1	YML011C	RAD33	0.552444	0.8
YDR192C	NUP42	YJL179W	PFD1	-0.000648	0.8
YAL011W	SWC3	YDR416W	SYF1	-0.450005	0.8
YDR137W	RGP1	YPR112C	MRD1	1.590504	0.8
YBL013W	FMT1	YJL179W	PFD1	-0.591165	0.8
YAL011W	SWC3	YLR116W	MSL5	0.894859	0.8
YAL013W	DEP1	YLR016C	PML1	-1.579793	0.8
YNL330C	RPD3	YOR046C	DBP5	-5.574	0.8
YJL179W	PFD1	YKL025C	PAN3	-13.634369	0.8
YDL097C	RPN6	YPR101W	SNT309	-5.004002	0.8
YAL013W	DEP1	YNL286W	CUS2	-0.62227	0.8
YCR077C	PAT1	YLR329W	REC102	-0.523138	0.8
YCR077C	PAT1	YDR143C	SAN1	1.305737	0.8
YAL013W	DEP1	YGR072W	UPF3	0.402044	0.8
YDR137W	RGP1	YKL183W	LOT5	-1.758952	0.8
YAL013W	DEP1	YGL029W	CGR1	-0.662662	0.8
YGL122C	NAB2	YLR085C	ARP6	0.361324	0.8
YJL179W	PFD1	YOR185C	GSP2	-1.352042	0.8
YGL227W	VID30	YPR101W	SNT309	0.38992	0.8
YAL013W	DEP1	YPR129W	SCD6	2.386145	0.8
YDR091C	RLI1	YDR137W	RGP1	-0.218068	0.8
YGL241W	KAP114	YLR085C	ARP6	-0.545273	0.8
YAL011W	SWC3	YHR065C	RRP3	-0.420121	0.8
YJL179W	PFD1	YJR091C	JSN1	1.121008	0.8
YAL027W	SAW1	YCR077C	PAT1	-0.078273	0.8
YDR257C	RKM4	YPR101W	SNT309	-0.771706	0.8
YDR088C	SLU7	YLR085C	ARP6	1.234481	0.8
YIL079C	AIR1	YJL179W	PFD1	0.055849	0.8
YCL059C	KRR1	YNL330C	RPD3	1.324104	0.8
YNR051C	BRE5	YPR101W	SNT309	-4.710442	0.8
YLR085C	ARP6	YMR229C	RRP5	0.377902	0.8
YDR485C	VPS72	YNL207W	RIO2	0.547151	0.8
YCR077C	PAT1	YLR024C	UBR2	0.371494	0.8
YER155C	BEM2	YPR101W	SNT309	3.501484	0.8
YFL028C	CAF16	YJL179W	PFD1	-0.668446	0.8
YDR137W	RGP1	YPR152C	URN1	-0.526455	0.8
YAL011W	SWC3	YPR045C	YPR045C	-0.657447	0.8
YLR085C	ARP6	YPL048W	CAM1	0.516189	0.8
R0020C	R0020C	YCR077C	PAT1	0.312019	0.8
YNL098C	RAS2	YPR101W	SNT309	1.253902	0.8
YBR049C	REB1	YCR077C	PAT1	-0.785006	0.8
YGR275W	RTT102	YPR101W	SNT309	0.074453	0.8
YER177W	BMH1	YPR101W	SNT309	-1.288075	0.8
YNL315C	ATP11	YPR101W	SNT309	-1.815237	0.8
YAL011W	SWC3	YDR192C	NUP42	0.037772	0.8
YCR077C	PAT1	YKR062W	TFA2	0.258797	0.8
YDL194W	SNF3	YPR101W	SNT309	-0.408732	0.8
YLR449W	FPR4	YPR101W	SNT309	-0.250439	0.8
YBL013W	FMT1	YDR485C	VPS72	-0.843398	0.8
YGR181W	TIM13	YPR101W	SNT309	-0.042238	0.8
YLR085C	ARP6	YNL255C	GIS2	0.063946	0.8
YCR077C	PAT1	YLR082C	SRL2	-0.162846	0.8
YDR137W	RGP1	YGL172W	NUP49	-0.935114	0.8
YDR137W	RGP1	YIL019W	FAF1	0.668876	0.8
YGR126W	YGR126W	YJL179W	PFD1	0.214156	0.8
YAL011W	SWC3	YLR165C	PUS5	-0.263773	0.8
YNL030W	HHF2	YPR101W	SNT309	-1.956121	0.8
YCR077C	PAT1	YCR086W	CSM1	2.362391	0.8
YDR485C	VPS72	YGR119C	NUP57	-1.692164	0.8
YCR077C	PAT1	YDR045C	RPC11	-0.940344	0.8
YHL030W	ECM29	YPR101W	SNT309	0.678512	0.8
YDR137W	RGP1	YNL116W	DMA2	-0.267713	0.8
YAL011W	SWC3	YLR335W	NUP2	0.565197	0.8
YBL028C	YBL028C	YDR137W	RGP1	0.624388	0.8
YKL112W	ABF1	YPR101W	SNT309	-1.472104	0.8
YAL011W	SWC3	YCL059C	KRR1	-1.692711	0.8
YDR485C	VPS72	YPL048W	CAM1	0.516189	0.8
YDR485C	VPS72	YMR061W	RNA14	-0.95566	0.8
YAL015C	NTG1	YPR101W	SNT309	0.853173	0.8
YMR038C	CCS1	YPR101W	SNT309	0.026376	0.8
YHR071W	PCL5	YPR101W	SNT309	-0.214825	0.8
YAL011W	SWC3	YPL178W	CBC2	-9.602685	0.8
YCR077C	PAT1	YMR284W	YKU70	-0.330151	0.8
YGL105W	ARC1	YLR085C	ARP6	1.027927	0.8
YAL011W	SWC3	YBL018C	POP8	-2.310162	0.8
YAL011W	SWC3	YDL060W	TSR1	0.680406	0.8
YDR485C	VPS72	YNL039W	BDP1	0.575993	0.8
YDR485C	VPS72	YLR197W	NOP56	0.552104	0.8
YCR077C	PAT1	YNL298W	CLA4	1.015417	0.8
YCR016W	YCR016W	YLR085C	ARP6	-0.084092	0.8
YAL011W	SWC3	YNL016W	PUB1	-2.409305	0.8
YDR165W	TRM82	YDR485C	VPS72	-0.749279	0.8
YAL040C	CLN3	YCR077C	PAT1	-0.119861	0.8
YCR077C	PAT1	YDR314C	RAD34	1.265554	0.8
YCR077C	PAT1	YGL112C	TAF6	-3.885148	0.8
YDL070W	BDF2	YPR101W	SNT309	-0.877548	0.8
YCR077C	PAT1	YLR190W	MMR1	2.203254	0.8
YCR014C	POL4	YCR077C	PAT1	-0.798207	0.8
YDL088C	ASM4	YJL179W	PFD1	1.095334	0.8
YPR101W	SNT309	YPR110C	RPC40	-3.298292	0.8
YGL087C	MMS2	YPR101W	SNT309	0.334071	0.8
YCR065W	HCM1	YPR101W	SNT309	-0.945105	0.8
YAL011W	SWC3	YBL028C	YBL028C	-0.024283	0.8
YAL011W	SWC3	YJL138C	TIF2	0.531188	0.8
YCR077C	PAT1	YDL099W	BUG1	0.853621	0.8
YDR485C	VPS72	YLR107W	REX3	0.384086	0.8
YDR137W	RGP1	YLR145W	RMP1	-1.433538	0.8
YLR085C	ARP6	YPR101W	SNT309	-3.333397	0.8
YHR069C	RRP4	YLR085C	ARP6	-1.316414	0.8
YOR124C	UBP2	YPR101W	SNT309	0.696884	0.8
YDR137W	RGP1	YNL282W	POP3	0.82218	0.8
YCR002C	CDC10	YCR077C	PAT1	-0.038073	0.8
YDR485C	VPS72	YOR276W	CAF20	-0.517986	0.8
YHR121W	LSM12	YLR085C	ARP6	-0.298513	0.8
YPL001W	HAT1	YPR101W	SNT309	-1.242604	0.8
YDR485C	VPS72	YGL044C	RNA15	0.17153	0.8
YGR156W	PTI1	YPR101W	SNT309	0.714097	0.8
YDR021W	FAL1	YDR485C	VPS72	0.078027	0.8
YAL013W	DEP1	YPL009C	YPL009C	-1.05908	0.8
YAL013W	DEP1	YLR165C	PUS5	0.173558	0.8
YAL011W	SWC3	YJR050W	ISY1	-0.170031	0.8
YCR077C	PAT1	YER173W	RAD24	-2.81027	0.8
YCR077C	PAT1	YMR179W	SPT21	5.083212	0.8
YAL011W	SWC3	YNL232W	CSL4	-0.174529	0.8
YAL011W	SWC3	YJL035C	TAD2	0.714051	0.8
YKL057C	NUP120	YNL330C	RPD3	-0.32857	0.8
YDR485C	VPS72	YPL157W	TGS1	-6.840859	0.8
YCR077C	PAT1	YPL138C	SPP1	0.693776	0.8
YCR077C	PAT1	YDR076W	RAD55	0.284594	0.8
YDR190C	RVB1	YPR101W	SNT309	-0.904941	0.8
YDR485C	VPS72	YMR268C	PRP24	0.839716	0.8
YLR320W	MMS22	YPR101W	SNT309	-2.400937	0.8
YAL011W	SWC3	YDL031W	DBP10	0.328295	0.8
YDR137W	RGP1	YDR235W	PRP42	-1.571909	0.8
YAL011W	SWC3	YBR079C	RPG1	0.392901	0.8
YCR077C	PAT1	YML127W	RSC9	0.405778	0.8
YDR137W	RGP1	YNR034W	SOL1	0.394438	0.8
YCR077C	PAT1	YGR108W	CLB1	-0.688049	0.8
YAL011W	SWC3	YHR087W	RTC3	-0.201559	0.8
YAL011W	SWC3	YKR059W	TIF1	0.060837	0.8
YLR085C	ARP6	YNL278W	CAF120	-0.57567	0.8
YAL013W	DEP1	YBL013W	FMT1	0.181292	0.8
YJL179W	PFD1	YOR179C	SYC1	0.599871	0.8
YDR519W	FPR2	YPR101W	SNT309	-0.774609	0.8
YDR075W	PPH3	YPR101W	SNT309	-0.597516	0.8
YAL011W	SWC3	YER172C	BRR2	0.832107	0.8
YNL227C	JJJ1	YPR101W	SNT309	0.703954	0.8
YER169W	RPH1	YPR101W	SNT309	-0.818965	0.8
YAL011W	SWC3	YMR059W	SEN15	0.33982	0.8
YAL011W	SWC3	YIL115C	NUP159	-0.225127	0.8
YDR137W	RGP1	YPR129W	SCD6	-0.415802	0.8
YDL002C	NHP10	YPR101W	SNT309	0.374282	0.8
YDR485C	VPS72	YNL110C	NOP15	0.527154	0.8
YGL025C	PGD1	YPR101W	SNT309	-5.208404	0.8
YBR107C	IML3	YPR101W	SNT309	-1.675376	0.8
YAL011W	SWC3	YKL021C	MAK11	0.060016	0.8
YDL167C	NRP1	YLR085C	ARP6	-2.457046	0.8
YLR015W	BRE2	YPR101W	SNT309	0.484891	0.8
YDR485C	VPS72	YNL135C	FPR1	-0.398647	0.8
YCR033W	SNT1	YPR101W	SNT309	0.566909	0.8
YJR035W	RAD26	YPR101W	SNT309	0.093802	0.8
YJL179W	PFD1	YLR335W	NUP2	1.500433	0.8
YDR485C	VPS72	YPR057W	BRR1	-8.160371	0.8
YAL011W	SWC3	YOR187W	TUF1	3.820865	0.8
YGL244W	RTF1	YPR101W	SNT309	0.758351	0.8
YAL011W	SWC3	YJL011C	RPC17	0.29177	0.8
YAL011W	SWC3	YJL010C	NOP9	-0.486081	0.8
YLR085C	ARP6	YNR015W	SMM1	-0.387718	0.8
YAL011W	SWC3	YHR085W	IPI1	1.179276	0.8
YNL330C	RPD3	YOR187W	TUF1	-6.248111	0.8
YJR091C	JSN1	YLR085C	ARP6	0.297403	0.8
YDR137W	RGP1	YER112W	LSM4	3.094684	0.8
YAL011W	SWC3	YKL014C	URB1	0.399703	0.8
YAL011W	SWC3	YJL125C	GCD14	-1.945605	0.8
YAL013W	DEP1	YOL115W	PAP2	0.967284	0.8
YER030W	CHZ1	YPR101W	SNT309	0.734302	0.8
YDR179C	CSN9	YDR485C	VPS72	-0.474183	0.8
YAL013W	DEP1	YDR163W	CWC15	1.641132	0.8
YDR485C	VPS72	YKL208W	CBT1	-0.233558	0.8
YKL053C-A	MDM35	YPR101W	SNT309	1.955006	0.8
YAL013W	DEP1	YLR375W	STP3	-1.841536	0.8
YDR163W	CWC15	YNL330C	RPD3	1.414888	0.8
YAL011W	SWC3	YKL074C	MUD2	-2.809053	0.8
YDL188C	PPH22	YPR101W	SNT309	-0.160193	0.8
YDR485C	VPS72	YIL071C	PCI8	0.777773	0.8
YDR137W	RGP1	YML056C	IMD4	0.355169	0.8
YAL011W	SWC3	YPR081C	GRS2	-0.463007	0.8
YDR150W	NUM1	YPR101W	SNT309	-7.16931	0.8
YCR077C	PAT1	YHR013C	ARD1	-1.247845	0.8
YJL179W	PFD1	YPR174C	YPR174C	1.06919	0.8
YCR077C	PAT1	YEL012W	UBC8	1.32068	0.8
YHL034C	SBP1	YLR085C	ARP6	-0.986518	0.8
YAL011W	SWC3	YLR287C	YLR287C	-1.294899	0.8
YCR077C	PAT1	YOR024W	YOR024W	0.811421	0.8
YAL013W	DEP1	YNR015W	SMM1	-0.180672	0.8
YPL180W	TCO89	YPR101W	SNT309	-1.786954	0.8
YDR137W	RGP1	YKR079C	TRZ1	-0.044531	0.8
YAL013W	DEP1	YOR076C	SKI7	-2.557473	0.8
YCR077C	PAT1	YMR236W	TAF9	-0.276647	0.8
YJL179W	PFD1	YJR084W	CSN12	-2.529941	0.8
YCR077C	PAT1	YDR279W	RNH202	0.278726	0.8
YCR077C	PAT1	YMR060C	SAM37	3.44952	0.8
YJL179W	PFD1	YML107C	PML39	-1.430005	0.8
YAL013W	DEP1	YKL081W	TEF4	4.027088	0.8
YCR077C	PAT1	YDL154W	MSH5	-2.172889	0.8
YAL013W	DEP1	YJR074W	MOG1	-5.903657	0.8
YDR485C	VPS72	YLR136C	TIS11	-0.306208	0.8
YLR085C	ARP6	YMR047C	NUP116	0.279113	0.8
YAL011W	SWC3	YIL030C	SSM4	0.506342	0.8
YCR077C	PAT1	YJR021C	REC107	-0.050461	0.8
YDR485C	VPS72	YGR013W	SNU71	-0.451968	0.8
YDR137W	RGP1	YNL039W	BDP1	-1.152319	0.8
YDR137W	RGP1	YPR137W	RRP9	2.692208	0.8
YAL011W	SWC3	YJR132W	NMD5	-0.57969	0.8
YDR137W	RGP1	YPR016C	TIF6	1.330014	0.8
YCR077C	PAT1	YFL023W	BUD27	1.577097	0.8
YOR025W	HST3	YPR101W	SNT309	0.287961	0.8
YAL013W	DEP1	YDL219W	DTD1	-1.314136	0.8
YDR485C	VPS72	YML049C	RSE1	0.021323	0.8
YPL165C	SET6	YPR101W	SNT309	-0.635608	0.8
YDR137W	RGP1	YIL096C	YIL096C	1.668775	0.8
YGR221C	TOS2	YPR101W	SNT309	-0.10472	0.8
YAL013W	DEP1	YOL023W	IFM1	-8.136539	0.8
YBR079C	RPG1	YDR485C	VPS72	0.392901	0.8
YLR247C	IRC20	YPR101W	SNT309	-0.678219	0.8
YAL011W	SWC3	YNL225C	CNM67	0.472168	0.8
YDR485C	VPS72	YFR001W	LOC1	-0.686205	0.8
YDR137W	RGP1	YOR179C	SYC1	-4.449654	0.8
YAL013W	DEP1	YDR026C	YDR026C	0.29818	0.8
YCR077C	PAT1	YGL216W	KIP3	0.91027	0.8
YKL188C	PXA2	YPR101W	SNT309	4.636832	0.8
YDR485C	VPS72	YGL105W	ARC1	1.027927	0.8
YAL013W	DEP1	YDL088C	ASM4	1.022449	0.8
YAL013W	DEP1	YGR081C	SLX9	-1.359329	0.8
YLR102C	APC9	YPR101W	SNT309	-0.412467	0.8
YCR077C	PAT1	YGR258C	RAD2	0.368093	0.8
YDR485C	VPS72	YKL183W	LOT5	0.294207	0.8
YDR485C	VPS72	YIR012W	SQT1	0.791271	0.8
YBR030W	RKM3	YCR077C	PAT1	-0.251188	0.8
YCR077C	PAT1	YEL031W	SPF1	-0.914632	0.8
YAL011W	SWC3	YOR076C	SKI7	1.601207	0.8
YNL323W	LEM3	YPR101W	SNT309	0.522861	0.8
YAL011W	SWC3	YLR223C	IFH1	0.733977	0.8
YDL164C	CDC9	YPR101W	SNT309	1.874849	0.8
YDR485C	VPS72	YLL018C	DPS1	-0.395599	0.8
YLL018C	DPS1	YLR085C	ARP6	-0.395599	0.8
YDR021W	FAL1	YLR085C	ARP6	0.078027	0.8
YLR085C	ARP6	YNL039W	BDP1	0.575993	0.8
YKL057C	NUP120	YLR085C	ARP6	-11.955816	0.8
YIL017C	VID28	YPR101W	SNT309	0.316455	0.8
YDR137W	RGP1	YLR401C	DUS3	-0.28056	0.8
YHR006W	STP2	YJL179W	PFD1	-0.831775	0.8
YMR173W	DDR48	YPR101W	SNT309	0.613807	0.8
YAL011W	SWC3	YPL237W	SUI3	0.652488	0.8
YCR077C	PAT1	YML062C	MFT1	1.761161	0.8
YDR485C	VPS72	YHR065C	RRP3	-0.420121	0.8
YAL013W	DEP1	YPL064C	CWC27	0.627348	0.8
YCR077C	PAT1	YIL133C	RPL16A	0.834826	0.8
YAL011W	SWC3	YMR302C	YME2	0.424456	0.8
YAL011W	SWC3	YDL148C	NOP14	0.354448	0.8
YJL179W	PFD1	YLR165C	PUS5	2.834049	0.8
YDR137W	RGP1	YOL093W	TRM10	1.029452	0.8
YAL013W	DEP1	YIL030C	SSM4	-0.750081	0.8
YCL029C	BIK1	YPR101W	SNT309	-2.049464	0.8
YLR085C	ARP6	YLR405W	DUS4	0.073449	0.8
YCR077C	PAT1	YML109W	ZDS2	0.277938	0.8
YCR077C	PAT1	YMR135C	GID8	0.845791	0.8
YOR386W	PHR1	YPR101W	SNT309	-0.675711	0.8
YAL011W	SWC3	YGL105W	ARC1	1.027927	0.8
YKL172W	EBP2	YLR085C	ARP6	0.798158	0.8
YAL011W	SWC3	YLR405W	DUS4	0.073449	0.8
YDR137W	RGP1	YGL171W	ROK1	-0.339933	0.8
YCR077C	PAT1	YDR030C	RAD28	-0.127214	0.8
YIL149C	MLP2	YJL179W	PFD1	-0.95233	0.8
YDR137W	RGP1	YNL135C	FPR1	-3.276495	0.8
YBL052C	SAS3	YPR101W	SNT309	-0.356694	0.8
YNL330C	RPD3	YOR179C	SYC1	-0.517344	0.8
YAL011W	SWC3	YNL255C	GIS2	0.063946	0.8
YLR085C	ARP6	YMR153W	NUP53	0.388649	0.8
YLR085C	ARP6	YLR197W	NOP56	0.552104	0.8
YJL179W	PFD1	YPR042C	PUF2	3.236623	0.8
YDR052C	DBF4	YPR101W	SNT309	-0.585925	0.8
YDR485C	VPS72	YOR046C	DBP5	-1.558108	0.8
YCR077C	PAT1	YOL081W	IRA2	1.845706	0.8
YDR485C	VPS72	YJL203W	PRP21	0.341965	0.8
YDR324C	UTP4	YNL330C	RPD3	0.024231	0.8
YDR485C	VPS72	YMR087W	YMR087W	-1.316101	0.8
YAL013W	DEP1	YGL136C	MRM2	0.233853	0.8
YAL011W	SWC3	YKL099C	UTP11	-0.641918	0.8
YDR485C	VPS72	YGR195W	SKI6	0.446599	0.8
YCR077C	PAT1	YOR297C	TIM18	1.783942	0.8
YJL179W	PFD1	YKR036C	CAF4	0.529421	0.8
YML127W	RSC9	YPR101W	SNT309	0.405778	0.8
YAL011W	SWC3	YGR119C	NUP57	-1.692164	0.8
YLR233C	EST1	YPR101W	SNT309	0.120269	0.8
YBL104C	YBL104C	YJL179W	PFD1	0.460765	0.8
YDR485C	VPS72	YMR229C	RRP5	0.377902	0.8
YAL013W	DEP1	YDL112W	TRM3	-0.124719	0.8
YJL179W	PFD1	YLR375W	STP3	-0.723631	0.8
YDR485C	VPS72	YLR347C	KAP95	0.821422	0.8
YAL011W	SWC3	YOL123W	HRP1	-1.843467	0.8
YLR085C	ARP6	YMR285C	NGL2	-0.685424	0.8
YDR485C	VPS72	YMR025W	CSI1	0.498759	0.8
YAL013W	DEP1	YBR165W	UBS1	3.524594	0.8
YDR137W	RGP1	YKR056W	TRM2	-0.710793	0.8
YAL011W	SWC3	YGL238W	CSE1	1.164998	0.8
YAL013W	DEP1	YDR083W	RRP8	-1.740473	0.8
YAL011W	SWC3	YIL038C	NOT3	0.740351	0.8
YCR077C	PAT1	YJR053W	BFA1	0.350267	0.8
YCR077C	PAT1	YPL165C	SET6	-0.635608	0.8
YDR485C	VPS72	YOL077C	BRX1	0.341108	0.8
YBR111W-A	SUS1	YPR101W	SNT309	-15.072528	0.8
YAL011W	SWC3	YCL031C	RRP7	-1.066077	0.8
YCR077C	PAT1	YPR186C	PZF1	-0.462742	0.8
YDR463W	STP1	YDR485C	VPS72	-0.127286	0.8
YCR077C	PAT1	YJL183W	MNN11	1.264691	0.8
YGR056W	RSC1	YPR101W	SNT309	-4.956574	0.8
YLR421C	RPN13	YPR101W	SNT309	-0.052651	0.8
YBR237W	PRP5	YDR137W	RGP1	0.34687	0.8
YLR085C	ARP6	YNL286W	CUS2	0.267038	0.8
YLR085C	ARP6	YNL207W	RIO2	0.547151	0.8
YDR485C	VPS72	YHR121W	LSM12	-0.298513	0.8
YJL179W	PFD1	YJR074W	MOG1	1.713139	0.8
YNL330C	RPD3	YPR045C	YPR045C	-0.200849	0.8
YAL011W	SWC3	YAR073W	IMD1	-0.203471	0.8
YDR485C	VPS72	YHR163W	SOL3	-0.923032	0.8
YAL011W	SWC3	YHR163W	SOL3	-0.923032	0.8
YAL011W	SWC3	YCR087C-A	YCR087C-A	-0.259967	0.8
YBL046W	PSY4	YCR077C	PAT1	-0.282869	0.8
YAL011W	SWC3	YKL130C	SHE2	-0.270606	0.8
YCR077C	PAT1	YHR041C	SRB2	-1.438901	0.8
YDR485C	VPS72	YIL079C	AIR1	-1.379223	0.8
YER098W	UBP9	YPR101W	SNT309	0.302944	0.8
YAL011W	SWC3	YER168C	CCA1	0.222619	0.8
YDR137W	RGP1	YPR042C	PUF2	-0.258013	0.8
YAL051W	OAF1	YCR077C	PAT1	-0.752876	0.8
YCR077C	PAT1	YLR376C	PSY3	-0.898378	0.8
YDR485C	VPS72	YHL034C	SBP1	-0.986518	0.8
YAL011W	SWC3	YBR121C	GRS1	0.213008	0.8
YOR265W	RBL2	YPR101W	SNT309	-2.16044	0.8
YAL011W	SWC3	YDR429C	TIF35	-1.170997	0.8
YER173W	RAD24	YPR101W	SNT309	-2.81027	0.8
YDR137W	RGP1	YMR268C	PRP24	-1.185509	0.8
YBR022W	POA1	YDR485C	VPS72	-0.286452	0.8
YLR085C	ARP6	YLR115W	CFT2	0.254085	0.8
YPL167C	REV3	YPR101W	SNT309	-0.083879	0.8
YAL013W	DEP1	YIL096C	YIL096C	0.496231	0.8
YDR009W	GAL3	YNL330C	RPD3	-2.368083	0.8
YAL003W	EFB1	YDR137W	RGP1	1.416518	0.8
YDR485C	VPS72	YGR271W	SLH1	-0.639329	0.8
YCR077C	PAT1	YLR102C	APC9	-0.412467	0.8
YDR485C	VPS72	YNR038W	DBP6	-0.506897	0.8
YAL011W	SWC3	YNL282W	POP3	0.749406	0.8
YLR056W	ERG3	YPR101W	SNT309	0.063169	0.8
YJL179W	PFD1	YNL286W	CUS2	-1.491521	0.8
YAL011W	SWC3	YOL144W	NOP8	-0.116432	0.8
YAL011W	SWC3	YMR087W	YMR087W	-1.316101	0.8
YAL026C	DRS2	YDR137W	RGP1	-0.347936	0.8
YDR485C	VPS72	YIL096C	YIL096C	-0.994408	0.8
YDR485C	VPS72	YJL138C	TIF2	0.531188	0.8
YCR065W	HCM1	YCR077C	PAT1	-0.945105	0.8
YAL011W	SWC3	YBL072C	RPS8A	1.16285	0.8
YIL038C	NOT3	YJL179W	PFD1	0.135933	0.8
YCR077C	PAT1	YGL058W	RAD6	1.041784	0.8
YDR485C	VPS72	YGR030C	POP6	-0.72663	0.8
YJR119C	JHD2	YPR101W	SNT309	0.698548	0.8
YDR501W	PLM2	YPR101W	SNT309	-0.03856	0.8
YDR485C	VPS72	YLR270W	DCS1	0.303128	0.8
YDR137W	RGP1	YLR117C	CLF1	-0.029634	0.8
YBR228W	SLX1	YCR077C	PAT1	0.459734	0.8
YBL072C	RPS8A	YJL179W	PFD1	0.235801	0.8
YCR077C	PAT1	YDR127W	ARO1	1.430204	0.8
YDL122W	UBP1	YPR101W	SNT309	0.417011	0.8
YCR077C	PAT1	YIR023W	DAL81	0.866439	0.8
YAL013W	DEP1	YMR129W	POM152	3.149772	0.8
YLR135W	SLX4	YPR101W	SNT309	1.798983	0.8
YAL011W	SWC3	YJL069C	UTP18	0.012692	0.8
YDR473C	PRP3	YLR085C	ARP6	0.706735	0.8
YAL011W	SWC3	YGR013W	SNU71	-0.451968	0.8
YCR077C	PAT1	YML111W	BUL2	0.123962	0.8
YAL013W	DEP1	YHR163W	SOL3	-1.18186	0.8
YCL031C	RRP7	YDR137W	RGP1	-0.126685	0.8
YCR077C	PAT1	YOL090W	MSH2	3.829075	0.8
YAL013W	DEP1	YLR432W	IMD3	0.530644	0.8
YKL214C	YRA2	YLR085C	ARP6	-0.015818	0.8
YCL061C	MRC1	YCR077C	PAT1	-0.879115	0.8
YGL063W	PUS2	YJL179W	PFD1	-0.283588	0.8
YDR120C	TRM1	YJL179W	PFD1	0.854741	0.8
YNL294C	RIM21	YPR101W	SNT309	1.093338	0.8
YDR137W	RGP1	YHL038C	CBP2	-0.596421	0.8
YLR085C	ARP6	YLR222C	UTP13	-0.104309	0.8
YDR485C	VPS72	YOL093W	TRM10	-0.004049	0.8
YCR002C	CDC10	YPR101W	SNT309	-0.038073	0.8
YGR276C	RNH70	YJL179W	PFD1	0.230679	0.8
YDR485C	VPS72	YGL232W	TAN1	0.152769	0.8
YDR485C	VPS72	YGL078C	DBP3	0.392924	0.8
YJL179W	PFD1	YOR276W	CAF20	0.854845	0.8
YDR429C	TIF35	YDR485C	VPS72	-1.170997	0.8
YBL057C	PTH2	YDR137W	RGP1	0.916435	0.8
YAL011W	SWC3	YNL197C	WHI3	-2.944872	0.8
YPL164C	MLH3	YPR101W	SNT309	-0.086963	0.8
YDR137W	RGP1	YMR240C	CUS1	-0.302279	0.8
YJL179W	PFD1	YMR153W	NUP53	0.448047	0.8
YCR077C	PAT1	YGL133W	ITC1	0.177066	0.8
YKL068W	NUP100	YLR085C	ARP6	-0.520435	0.8
YBR272C	HSM3	YPR101W	SNT309	0.670379	0.8
YJL179W	PFD1	YLR067C	PET309	0.198173	0.8
YJL179W	PFD1	YLR435W	TSR2	1.236724	0.8
YCR077C	PAT1	YOR033C	EXO1	-0.557797	0.8
YCR077C	PAT1	YER104W	RTT105	2.314703	0.8
YIL021W	RPB3	YPR101W	SNT309	-1.495063	0.8
YCR077C	PAT1	YNL315C	ATP11	-1.815237	0.8
YAL011W	SWC3	YLR409C	UTP21	-0.317651	0.8
YER165W	PAB1	YNL330C	RPD3	-1.107552	0.8
YEL012W	UBC8	YPR101W	SNT309	1.32068	0.8
YDR163W	CWC15	YDR485C	VPS72	-0.396473	0.8
YBR194W	AIM4	YPR101W	SNT309	0.531832	0.8
YJR032W	CPR7	YPR101W	SNT309	3.597646	0.8
YHR156C	LIN1	YNL330C	RPD3	1.262511	0.8
YDR311W	TFB1	YPR101W	SNT309	1.096788	0.8
YDR073W	SNF11	YPR101W	SNT309	-3.352904	0.8
YDR485C	VPS72	YLR165C	PUS5	-0.263773	0.8
YDR485C	VPS72	YPL125W	KAP120	0.231777	0.8
YJL179W	PFD1	YML103C	NUP188	0.404732	0.8
YDR488C	PAC11	YPR101W	SNT309	-0.298312	0.8
YDR009W	GAL3	YDR137W	RGP1	-0.095323	0.8
YAL027W	SAW1	YPR101W	SNT309	-0.078273	0.8
YCR077C	PAT1	YJR090C	GRR1	0.350189	0.8
YKR072C	SIS2	YPR101W	SNT309	0.907688	0.8
YAL011W	SWC3	YGR091W	PRP31	0.255936	0.8
YCR077C	PAT1	YMR001C	CDC5	1.043806	0.8
YDR137W	RGP1	YER013W	PRP22	-1.618115	0.8
YCR077C	PAT1	YMR112C	MED11	-2.165603	0.8
YAL013W	DEP1	YDR385W	EFT2	-6.270423	0.8
YGR091W	PRP31	YLR085C	ARP6	0.255936	0.8
YML124C	TUB3	YPR101W	SNT309	0.547638	0.8
YDR485C	VPS72	YKL139W	CTK1	-8.794495	0.8
YDR137W	RGP1	YJL061W	NUP82	0.16835	0.8
YAL011W	SWC3	YOL041C	NOP12	0.02763	0.8
YCR077C	PAT1	YOL068C	HST1	0.09624	0.8
YCR077C	PAT1	YLR032W	RAD5	0.951417	0.8
YML060W	OGG1	YPR101W	SNT309	0.0728	0.8
YCR077C	PAT1	YML119W	YML119W	1.070017	0.8
YCR077C	PAT1	YPL235W	RVB2	-1.461726	0.8
YDR485C	VPS72	YMR239C	RNT1	-0.04288	0.8
YJL179W	PFD1	YMR285C	NGL2	-0.583539	0.8
YDL087C	LUC7	YDR137W	RGP1	-0.166082	0.8
YBR107C	IML3	YCR077C	PAT1	-1.675376	0.8
YDR485C	VPS72	YKR036C	CAF4	0.062252	0.8
YCR077C	PAT1	YHL022C	SPO11	-1.736904	0.8
YDR485C	VPS72	YLR405W	DUS4	0.073449	0.8
YDR137W	RGP1	YKL173W	SNU114	1.714304	0.8
YDR026C	YDR026C	YNL330C	RPD3	-3.201062	0.8
YDR485C	VPS72	YLR335W	NUP2	0.565197	0.8
YBR082C	UBC4	YPR101W	SNT309	-2.671537	0.8
YBR173C	UMP1	YCR077C	PAT1	1.614879	0.8
YDR485C	VPS72	YGR093W	YGR093W	-0.784445	0.8
YCR077C	PAT1	YGL151W	NUT1	-7.829382	0.8
YGR184C	UBR1	YPR101W	SNT309	1.626095	0.8
YCR077C	PAT1	YPL129W	TAF14	-7.776117	0.8
YLR265C	NEJ1	YPR101W	SNT309	-0.311649	0.8
YHR019C	DED81	YNL330C	RPD3	-3.073904	0.8
YHR077C	NMD2	YJL179W	PFD1	3.214951	0.8
YAL013W	DEP1	YOR185C	GSP2	-6.868884	0.8
YDR137W	RGP1	YLL018C	DPS1	0.098664	0.8
YBR022W	POA1	YJL179W	PFD1	0.519539	0.8
YLR085C	ARP6	YPL169C	MEX67	-4.897487	0.8
YJL179W	PFD1	YJR050W	ISY1	-0.347328	0.8
YJL179W	PFD1	YNR004W	YNR004W	1.178364	0.8
YAL013W	DEP1	YCR087C-A	YCR087C-A	-0.259049	0.8
YNL206C	RTT106	YPR101W	SNT309	0.504458	0.8
YJL179W	PFD1	YLR287C	YLR287C	0.397139	0.8
YCR077C	PAT1	YPL015C	HST2	-0.756439	0.8
YCR077C	PAT1	YDL005C	MED2	-2.399788	0.8
YDR419W	RAD30	YPR101W	SNT309	-0.656849	0.8
YLR182W	SWI6	YPR101W	SNT309	-1.192072	0.8
YDR137W	RGP1	YNL225C	CNM67	0.229947	0.8
YAL011W	SWC3	YPL005W	AEP3	0.581871	0.8
YCR077C	PAT1	YPR075C	OPY2	-0.459933	0.8
YCR019W	MAK32	YDR485C	VPS72	0.113417	0.8
YAL011W	SWC3	YDR235W	PRP42	-0.08664	0.8
YBL072C	RPS8A	YLR085C	ARP6	1.16285	0.8
YCR077C	PAT1	YIL131C	FKH1	-0.489109	0.8
YBR247C	ENP1	YDR485C	VPS72	-0.588658	0.8
YCR077C	PAT1	YGL020C	GET1	1.470624	0.8
YCR077C	PAT1	YNL246W	VPS75	2.531232	0.8
YBL058W	SHP1	YCR077C	PAT1	0.659476	0.8
YDR137W	RGP1	YKL214C	YRA2	-0.524749	0.8
YBR010W	HHT1	YPR101W	SNT309	-1.411762	0.8
YDR137W	RGP1	YKL014C	URB1	1.095492	0.8
YBR135W	CKS1	YPR101W	SNT309	-3.112784	0.8
YCR077C	PAT1	YMR137C	PSO2	-0.405194	0.8
YCR077C	PAT1	YJL168C	SET2	-0.11681	0.8
YJL179W	PFD1	YNR016C	ACC1	0.564066	0.8
YCR077C	PAT1	YIL156W	UBP7	0.502194	0.8
YAL013W	DEP1	YDL089W	NUR1	0.399608	0.8
YCR077C	PAT1	YDR392W	SPT3	-5.031525	0.8
YGL004C	RPN14	YPR101W	SNT309	0.495971	0.8
YER007W	PAC2	YPR101W	SNT309	-0.215462	0.8
YLR403W	SFP1	YPR101W	SNT309	1.034449	0.8
YAL011W	SWC3	YFR005C	SAD1	-0.092644	0.8
YLR085C	ARP6	YLR335W	NUP2	0.565197	0.8
YCR077C	PAT1	YDR096W	GIS1	0.399308	0.8
YCR076C	YCR076C	YCR077C	PAT1	0.661526	0.8
YDR059C	UBC5	YPR101W	SNT309	-0.529435	0.8
YLR085C	ARP6	YLR129W	DIP2	0.276116	0.8
YDR137W	RGP1	YPL123C	RNY1	0.09603	0.8
YCR077C	PAT1	YKL101W	HSL1	1.715291	0.8
YLR085C	ARP6	YLR105C	SEN2	0.981443	0.8
YAL013W	DEP1	YJR050W	ISY1	2.077674	0.8
YAL011W	SWC3	YDL043C	PRP11	-6.395661	0.8
YDR485C	VPS72	YPR129W	SCD6	-0.539876	0.8
YAL011W	SWC3	YGL044C	RNA15	0.17153	0.8
YDR485C	VPS72	YJR091C	JSN1	0.297403	0.8
YJL179W	PFD1	YLR401C	DUS3	0.930672	0.8
YDR485C	VPS72	YJR066W	TOR1	-1.065754	0.8
YDL088C	ASM4	YLR085C	ARP6	0.892947	0.8
YNL068C	FKH2	YPR101W	SNT309	0.598192	0.8
YCR077C	PAT1	YGR156W	PTI1	0.714097	0.8
YAL013W	DEP1	YBR065C	ECM2	-1.742979	0.8
YAL029C	MYO4	YJL179W	PFD1	-1.356643	0.8
YPL022W	RAD1	YPR101W	SNT309	1.104001	0.8
YAL011W	SWC3	YJR141W	YJR141W	-0.159972	0.8
YAL011W	SWC3	YGL171W	ROK1	-0.704036	0.8
YAL011W	SWC3	YMR285C	NGL2	-0.685424	0.8
YHR015W	MIP6	YJL179W	PFD1	-0.456916	0.8
YJL203W	PRP21	YLR085C	ARP6	0.341965	0.8
YDR137W	RGP1	YMR025W	CSI1	4.722631	0.8
YCR077C	PAT1	YER088C	DOT6	-0.910014	0.8
YLL036C	PRP19	YNL330C	RPD3	1.509502	0.8
YCR077C	PAT1	YHR151C	MTC6	0.52208	0.8
YCR087C-A	YCR087C-A	YJL179W	PFD1	-0.677617	0.8
YDR485C	VPS72	YLR018C	POM34	0.682817	0.8
YAL011W	SWC3	YPR112C	MRD1	0.460064	0.8
YAL011W	SWC3	YLR018C	POM34	0.682817	0.8
YCR077C	PAT1	YDL070W	BDF2	-0.877548	0.8
YCR077C	PAT1	YDR318W	MCM21	-2.236966	0.8
YDR137W	RGP1	YJL069C	UTP18	-0.342698	0.8
YCR077C	PAT1	YNL224C	SQS1	2.504686	0.8
YDR137W	RGP1	YNL245C	CWC25	0.730017	0.8
YDL155W	CLB3	YPR101W	SNT309	0.562449	0.8
YBL086C	YBL086C	YPR101W	SNT309	1.769475	0.8
YFL007W	BLM10	YPR101W	SNT309	-0.472862	0.8
YCR077C	PAT1	YDR451C	YHP1	-0.881686	0.8
YDR137W	RGP1	YLR119W	SRN2	1.320132	0.8
YCR077C	PAT1	YPR120C	CLB5	3.511127	0.8
YAL011W	SWC3	YDR163W	CWC15	-0.396473	0.8
YCR077C	PAT1	YLR320W	MMS22	-2.400937	0.8
YDR485C	VPS72	YLR192C	HCR1	0.55721	0.8
YCR077C	PAT1	YPL269W	KAR9	-1.561257	0.8
YKR026C	GCN3	YLR085C	ARP6	-0.066178	0.8
YJR140C	HIR3	YPR101W	SNT309	-6.193647	0.8
YAL011W	SWC3	YDR240C	SNU56	-0.781346	0.8
YAL013W	DEP1	YMR180C	CTL1	-0.420641	0.8
YPR101W	SNT309	YPR119W	CLB2	-0.124026	0.8
YCR077C	PAT1	YLR265C	NEJ1	-0.311649	0.8
YCR077C	PAT1	YOR184W	SER1	0.193746	0.8
YGR280C	PXR1	YLR085C	ARP6	1.056354	0.8
YAL011W	SWC3	YMR239C	RNT1	-0.04288	0.8
YAL011W	SWC3	YPR152C	URN1	-0.061074	0.8
YJL179W	PFD1	YOL093W	TRM10	0.783923	0.8
YCR077C	PAT1	YLR394W	CST9	3.593085	0.8
YDR477W	SNF1	YPR101W	SNT309	0.889236	0.8
YNL199C	GCR2	YPR101W	SNT309	-8.166346	0.8
YHR086W	NAM8	YJL179W	PFD1	2.337669	0.8
YDR137W	RGP1	YHR006W	STP2	0.806458	0.8
YCR077C	PAT1	YJR043C	POL32	0.892624	0.8
YDR137W	RGP1	YMR080C	NAM7	-1.55466	0.8
YIL153W	RRD1	YPR101W	SNT309	-0.003205	0.8
YJL138C	TIF2	YLR085C	ARP6	0.531188	0.8
YCR077C	PAT1	YOR191W	ULS1	1.358247	0.8
YOR368W	RAD17	YPR101W	SNT309	-0.172218	0.8
YKL205W	LOS1	YLR085C	ARP6	-0.26888	0.8
YDR301W	CFT1	YLR085C	ARP6	-2.390089	0.8
YLR085C	ARP6	YLR117C	CLF1	0.154755	0.8
YIL066C	RNR3	YPR101W	SNT309	-0.13963	0.8
YAL011W	SWC3	YDL153C	SAS10	0.08166	0.8
YFL013C	IES1	YPR101W	SNT309	0.969058	0.8
YPL254W	HFI1	YPR101W	SNT309	2.12073	0.8
YCR077C	PAT1	YDR260C	SWM1	0.894389	0.8
YAL011W	SWC3	YDR473C	PRP3	0.706735	0.8
YJL179W	PFD1	YKR056W	TRM2	-1.93906	0.8
YDR137W	RGP1	YGR271W	SLH1	-0.286548	0.8
YDR485C	VPS72	YNL118C	DCP2	0.46258	0.8
YAL011W	SWC3	YIL104C	SHQ1	1.31017	0.8
YAL011W	SWC3	YDR385W	EFT2	-0.521618	0.8
YDR485C	VPS72	YPL123C	RNY1	0.381771	0.8
YBR009C	HHF1	YCR077C	PAT1	0.801449	0.8
YAL026C	DRS2	YNL330C	RPD3	-4.297048	0.8
YLR085C	ARP6	YNR038W	DBP6	-0.506897	0.8
YLR085C	ARP6	YOR274W	MOD5	-0.146514	0.8
YDL014W	NOP1	YDR485C	VPS72	1.220475	0.8
YCR077C	PAT1	YDR176W	NGG1	-5.919827	0.8
YHR196W	UTP9	YLR085C	ARP6	1.249206	0.8
YBR114W	RAD16	YPR101W	SNT309	0.451855	0.8
YCR077C	PAT1	YML102W	CAC2	1.447461	0.8
YAL013W	DEP1	YLR003C	CMS1	-0.058539	0.8
YDR211W	GCD6	YDR485C	VPS72	0.024354	0.8
YDR485C	VPS72	YLR196W	PWP1	1.29217	0.8
YDR137W	RGP1	YDR312W	SSF2	0.606022	0.8
YCR077C	PAT1	YER161C	SPT2	-0.909486	0.8
YDR137W	RGP1	YKR036C	CAF4	0.623462	0.8
YLR085C	ARP6	YNL022C	YNL022C	-0.826887	0.8
YER172C	BRR2	YLR085C	ARP6	0.832107	0.8
YDR137W	RGP1	YOL115W	PAP2	-6.679764	0.8
YCR077C	PAT1	YGL025C	PGD1	-5.208404	0.8
YDR485C	VPS72	YLR375W	STP3	1.034338	0.8
YCR077C	PAT1	YDR153C	ENT5	-1.212992	0.8
YDR485C	VPS72	YOR274W	MOD5	-0.146514	0.8
YDR137W	RGP1	YPL178W	CBC2	-3.749829	0.8
YML106W	URA5	YPR101W	SNT309	1.162396	0.8
YLR033W	RSC58	YPR101W	SNT309	-1.644802	0.8
YCR077C	PAT1	YIL153W	RRD1	-0.003205	0.8
YFR036W	CDC26	YPR101W	SNT309	2.706813	0.8
YAL011W	SWC3	YDR395W	SXM1	-1.085908	0.8
YMR179W	SPT21	YPR101W	SNT309	5.083212	0.8
YAL013W	DEP1	YOR276W	CAF20	-2.246965	0.8
YOR346W	REV1	YPR101W	SNT309	-0.136026	0.8
YBR141C	YBR141C	YLR085C	ARP6	0.024382	0.8
YAL011W	SWC3	YLR401C	DUS3	-0.356031	0.8
YLR085C	ARP6	YNL014W	HEF3	-0.177481	0.8
YLR085C	ARP6	YNL118C	DCP2	0.46258	0.8
YGL238W	CSE1	YNL330C	RPD3	2.751746	0.8
YAL013W	DEP1	YGR054W	YGR054W	-5.534486	0.8
YOL051W	GAL11	YPR101W	SNT309	0.997975	0.8
YDR485C	VPS72	YNR016C	ACC1	0.17235	0.8
YNL110C	NOP15	YNL330C	RPD3	0.457499	0.8
YCR077C	PAT1	YLR421C	RPN13	-0.052651	0.8
YDR137W	RGP1	YHR065C	RRP3	0.856262	0.8
YAL011W	SWC3	YBR141C	YBR141C	0.024382	0.8
YCR077C	PAT1	YPL113C	YPL113C	0.010367	0.8
YIL030C	SSM4	YLR085C	ARP6	0.506342	0.8
YDR485C	VPS72	YNL225C	CNM67	0.472168	0.8
YDR083W	RRP8	YLR085C	ARP6	0.24443	0.8
YHR069C	RRP4	YNL330C	RPD3	0.30435	0.8
YOL145C	CTR9	YPR101W	SNT309	1.792567	0.8
YCR077C	PAT1	YDR475C	JIP4	-0.489259	0.8
YCR077C	PAT1	YMR048W	CSM3	-0.308115	0.8
YDR485C	VPS72	YPL119C	DBP1	-0.39444	0.8
YCR077C	PAT1	YPR133C	SPN1	-3.684632	0.8
YCR077C	PAT1	YDL002C	NHP10	0.374282	0.8
YAL013W	DEP1	YOR295W	UAF30	-2.164253	0.8
YDR485C	VPS72	YJL011C	RPC17	0.29177	0.8
YAL013W	DEP1	YKL143W	LTV1	2.011414	0.8
YDR195W	REF2	YLR085C	ARP6	-0.129323	0.8
YBL013W	FMT1	YLR085C	ARP6	-0.843398	0.8
YER110C	KAP123	YJL179W	PFD1	0.163748	0.8
YJL179W	PFD1	YOR078W	BUD21	0.779052	0.8
YBR057C	MUM2	YPR101W	SNT309	-0.554752	0.8
YCR077C	PAT1	YHR154W	RTT107	-0.241845	0.8
YFL023W	BUD27	YPR101W	SNT309	1.577097	0.8
YDR254W	CHL4	YPR101W	SNT309	-3.038592	0.8
YPL214C	THI6	YPR101W	SNT309	0.481348	0.8
YAL011W	SWC3	YIL079C	AIR1	-1.379223	0.8
YJL179W	PFD1	YMR269W	TMA23	0.253053	0.8
YDR137W	RGP1	YOL023W	IFM1	1.367638	0.8
YLL035W	GRC3	YLR085C	ARP6	-0.721679	0.8
YDR443C	SSN2	YPR101W	SNT309	-6.757048	0.8
YCR077C	PAT1	YNL139C	THO2	-0.667572	0.8
YAL013W	DEP1	YGR169C	PUS6	-0.088478	0.8
YDR137W	RGP1	YKL099C	UTP11	0.302402	0.8
YAL013W	DEP1	YDR395W	SXM1	-3.638062	0.8
YDR137W	RGP1	YMR128W	ECM16	-0.731196	0.8
YHR120W	MSH1	YPR101W	SNT309	-1.213812	0.8
YCR077C	PAT1	YPR164W	MMS1	-1.963408	0.8
YDR240C	SNU56	YDR485C	VPS72	-0.781346	0.8
YDL084W	SUB2	YDR137W	RGP1	-2.158514	0.8
YCR077C	PAT1	YPL248C	GAL4	1.157086	0.8
YLR085C	ARP6	YOR187W	TUF1	3.820865	0.8
YCR077C	PAT1	YGR097W	ASK10	-1.383824	0.8
YJL179W	PFD1	YPR057W	BRR1	0.709124	0.8
YCR077C	PAT1	YJL013C	MAD3	0.870367	0.8
YBR195C	MSI1	YCR077C	PAT1	0.513812	0.8
YCR077C	PAT1	YMR003W	AIM34	-0.341117	0.8
YLR085C	ARP6	YNR011C	PRP2	2.426353	0.8
YLR337C	VRP1	YPR101W	SNT309	-0.371236	0.8
YAL011W	SWC3	YDR324C	UTP4	0.281761	0.8
YKL020C	SPT23	YPR101W	SNT309	-2.257203	0.8
YAL011W	SWC3	YIR012W	SQT1	0.791271	0.8
YAL011W	SWC3	YER176W	ECM32	0.170427	0.8
YBR167C	POP7	YDR137W	RGP1	3.433912	0.8
YOR058C	ASE1	YPR101W	SNT309	2.020148	0.8
YBR279W	PAF1	YPR101W	SNT309	-0.911519	0.8
YCR077C	PAT1	YOR368W	RAD17	-0.172218	0.8
YCR077C	PAT1	YMR022W	UBC7	-0.444412	0.8
YPL152W	RRD2	YPR101W	SNT309	1.17757	0.8
YAL011W	SWC3	YGR280C	PXR1	1.056354	0.8
YCR077C	PAT1	YKR101W	SIR1	-0.856292	0.8
YDR485C	VPS72	YPR104C	FHL1	0.186813	0.8
YPL046C	ELC1	YPR101W	SNT309	0.661569	0.8
YMR283C	RIT1	YNL330C	RPD3	-0.383723	0.8
YCR077C	PAT1	YHR157W	REC104	0.024469	0.8
YAL013W	DEP1	YBR130C	SHE3	0.823046	0.8
YDR137W	RGP1	YKL021C	MAK11	-0.89816	0.8
YKR062W	TFA2	YPR101W	SNT309	0.258797	0.8
YAL011W	SWC3	YOL080C	REX4	-0.208171	0.8
YCR077C	PAT1	YHR120W	MSH1	-1.213812	0.8
YHR157W	REC104	YPR101W	SNT309	0.024469	0.8
YBR061C	TRM7	YJL179W	PFD1	2.254813	0.8
YAL003W	EFB1	YDR485C	VPS72	-0.105519	0.8
YDR485C	VPS72	YKR095W	MLP1	0.050299	0.8
YDL031W	DBP10	YDR137W	RGP1	0.437894	0.8
YAL011W	SWC3	YOR046C	DBP5	-1.558108	0.8
YER092W	IES5	YPR101W	SNT309	1.51552	0.8
YDR009W	GAL3	YDR485C	VPS72	-0.779	0.8
YBL093C	ROX3	YCR077C	PAT1	0.408087	0.8
YCR077C	PAT1	YGR071C	YGR071C	-1.428925	0.8
YAR007C	RFA1	YCR077C	PAT1	0.133979	0.8
YAL011W	SWC3	YNL112W	DBP2	0.232848	0.8
YBR089C-A	NHP6B	YPR101W	SNT309	0.857658	0.8
YOR304W	ISW2	YPR101W	SNT309	-1.769202	0.8
YCR077C	PAT1	YGL090W	LIF1	-1.086141	0.8
YBL024W	NCL1	YLR085C	ARP6	0.384252	0.8
YDR137W	RGP1	YMR239C	RNT1	0.48758	0.8
YGL232W	TAN1	YLR085C	ARP6	0.152769	0.8
YDR137W	RGP1	YLL008W	DRS1	-0.727302	0.8
YNL250W	RAD50	YPR101W	SNT309	-0.844194	0.8
YDR485C	VPS72	YOL080C	REX4	-0.208171	0.8
YDR137W	RGP1	YOL117W	RRI2	-1.020722	0.8
YBR079C	RPG1	YDR137W	RGP1	0.735063	0.8
YCR077C	PAT1	YJR052W	RAD7	-0.28307	0.8
YDR137W	RGP1	YJL125C	GCD14	-1.333085	0.8
YCR077C	PAT1	YOR217W	RFC1	0.95558	0.8
YGL172W	NUP49	YLR085C	ARP6	0.439443	0.8
YDR432W	NPL3	YNL330C	RPD3	-5.794733	0.8
YMR133W	REC114	YPR101W	SNT309	-0.812266	0.8
YAL013W	DEP1	YKL009W	MRT4	1.495672	0.8
YDR485C	VPS72	YKL214C	YRA2	-0.015818	0.8
YCR073W-A	SOL2	YDR485C	VPS72	0.279048	0.8
YAL026C	DRS2	YLR085C	ARP6	0.47229	0.8
YOR338W	YOR338W	YPR101W	SNT309	-1.353761	0.8
YJR087W	YJR087W	YPR101W	SNT309	-0.840698	0.8
YCR077C	PAT1	YMR167W	MLH1	2.034064	0.8
YBL079W	NUP170	YJL179W	PFD1	1.721311	0.8
YLR085C	ARP6	YPL125W	KAP120	0.231777	0.8
YJL179W	PFD1	YKL143W	LTV1	0.689913	0.8
YDR485C	VPS72	YPR112C	MRD1	0.460064	0.8
YJL179W	PFD1	YKR059W	TIF1	0.237344	0.8
YDR137W	RGP1	YLR196W	PWP1	-1.334303	0.8
YCR077C	PAT1	YOR174W	MED4	-1.243116	0.8
YDL014W	NOP1	YLR085C	ARP6	1.220475	0.8
YJL010C	NOP9	YLR085C	ARP6	-0.486081	0.8
YLR210W	CLB4	YPR101W	SNT309	-0.967979	0.8
YER016W	BIM1	YPR101W	SNT309	-12.847139	0.8
YDR137W	RGP1	YJL138C	TIF2	-0.65743	0.8
YOR341W	RPA190	YPR101W	SNT309	-1.384529	0.8
YAL011W	SWC3	YDL098C	SNU23	0.062255	0.8
YCR077C	PAT1	YPL008W	CHL1	-0.466794	0.8
YDR137W	RGP1	YNL255C	GIS2	0.037512	0.8
YDR137W	RGP1	YLL036C	PRP19	-3.028568	0.8
YCR077C	PAT1	YDL097C	RPN6	-5.004002	0.8
YJL179W	PFD1	YPR152C	URN1	-0.183073	0.8
YAL011W	SWC3	YDL207W	GLE1	0.046238	0.8
YIR001C	SGN1	YJL179W	PFD1	0.198193	0.8
YDL112W	TRM3	YJL179W	PFD1	-0.291875	0.8
YOR189W	IES4	YPR101W	SNT309	0.679501	0.8
YLR216C	CPR6	YPR101W	SNT309	0.429971	0.8
YKL160W	ELF1	YPR101W	SNT309	-3.608507	0.8
YDR505C	PSP1	YPR101W	SNT309	-0.099035	0.8
YPL181W	CTI6	YPR101W	SNT309	-2.059629	0.8
YDR137W	RGP1	YLL035W	GRC3	0.458185	0.8
YKR048C	NAP1	YPR101W	SNT309	-3.312194	0.8
YAL011W	SWC3	YLR375W	STP3	1.034338	0.8
YCR077C	PAT1	YOR089C	VPS21	1.665926	0.8
YBR055C	PRP6	YDR485C	VPS72	0.467983	0.8
YBR255W	MTC4	YCR077C	PAT1	0.210906	0.8
YGL044C	RNA15	YLR085C	ARP6	0.17153	0.8
YGR091W	PRP31	YNL330C	RPD3	2.204596	0.8
YJR132W	NMD5	YLR085C	ARP6	-0.57969	0.8
YHR086W	NAM8	YLR085C	ARP6	1.18244	0.8
YCR077C	PAT1	YJL176C	SWI3	1.068165	0.8
YCR077C	PAT1	YHL024W	RIM4	0.375097	0.8
YDR137W	RGP1	YML080W	DUS1	-0.197509	0.8
YBR055C	PRP6	YLR085C	ARP6	0.467983	0.8
YIL030C	SSM4	YNL330C	RPD3	2.17406	0.8
YDR485C	VPS72	YOL144W	NOP8	-0.116432	0.8
YCL059C	KRR1	YDR137W	RGP1	-1.316483	0.8
YAL013W	DEP1	YBR061C	TRM7	-0.030538	0.8
YDR485C	VPS72	YFL029C	CAK1	0.116851	0.8
YDR137W	RGP1	YLR115W	CFT2	0.744518	0.8
YCL031C	RRP7	YDR485C	VPS72	-1.066077	0.8
YAL013W	DEP1	YGL232W	TAN1	1.31178	0.8
YDR485C	VPS72	YMR302C	YME2	0.424456	0.8
YDR478W	SNM1	YNL330C	RPD3	-0.21117	0.8
YML102W	CAC2	YPR101W	SNT309	1.447461	0.8
YAL013W	DEP1	YMR087W	YMR087W	1.733231	0.8
YPL248C	GAL4	YPR101W	SNT309	1.157086	0.8
YDR137W	RGP1	YHR087W	RTC3	-0.297966	0.8
YDR198C	RKM2	YLR085C	ARP6	-0.212067	0.8
YDR137W	RGP1	YPR045C	YPR045C	2.364921	0.8
YDR152W	GIR2	YJL179W	PFD1	1.110998	0.8
YEL056W	HAT2	YPR101W	SNT309	-9.995741	0.8
YCR077C	PAT1	YIL036W	CST6	0.006824	0.8
YDR137W	RGP1	YDR469W	SDC1	-11.37767	0.8
YDR137W	RGP1	YNL163C	RIA1	1.386283	0.8
YAL011W	SWC3	YJR007W	SUI2	1.036369	0.8
YDR137W	RGP1	YMR180C	CTL1	0.469589	0.8
YPR101W	SNT309	YPR187W	RPO26	-1.581926	0.8
YDR485C	VPS72	YLR129W	DIP2	0.276116	0.8
YDR478W	SNM1	YDR485C	VPS72	0.122457	0.8
YAL011W	SWC3	YKR096W	YKR096W	-2.109886	0.8
YDR485C	VPS72	YGL172W	NUP49	0.439443	0.8
YBR073W	RDH54	YCR077C	PAT1	-0.516269	0.8
YAL013W	DEP1	YLR139C	SLS1	-0.169205	0.8
YAL024C	LTE1	YCR077C	PAT1	2.154508	0.8
YCR086W	CSM1	YPR101W	SNT309	2.362391	0.8
YDR439W	LRS4	YJL179W	PFD1	-2.477301	0.8
YDL167C	NRP1	YDR137W	RGP1	-0.412645	0.8
YDR485C	VPS72	YNR011C	PRP2	2.426353	0.8
YLR032W	RAD5	YPR101W	SNT309	0.951417	0.8
YDR030C	RAD28	YPR101W	SNT309	-0.127214	0.8
YDL088C	ASM4	YDR485C	VPS72	0.892947	0.8
YDR485C	VPS72	YKR060W	UTP30	0.031148	0.8
YCR077C	PAT1	YPL194W	DDC1	-0.549439	0.8
YCR077C	PAT1	YGR086C	PIL1	0.41667	0.8
YCR077C	PAT1	YOL108C	INO4	-0.057142	0.8
YDR137W	RGP1	YJL010C	NOP9	0.486875	0.8
YGL136C	MRM2	YJL179W	PFD1	0.341362	0.8
YOR089C	VPS21	YPR101W	SNT309	1.665926	0.8
YJR043C	POL32	YPR101W	SNT309	0.892624	0.8
YGR005C	TFG2	YPR101W	SNT309	-0.906689	0.8
YDR152W	GIR2	YLR085C	ARP6	-0.566868	0.8
YKL068W	NUP100	YNL330C	RPD3	-2.046973	0.8
YDL089W	NUR1	YJL179W	PFD1	2.195186	0.8
YDR485C	VPS72	YJL069C	UTP18	0.012692	0.8
YCR077C	PAT1	YHR079C-A	SAE3	-0.195508	0.8
YDR137W	RGP1	YDR395W	SXM1	0.985984	0.8
YDR485C	VPS72	YER168C	CCA1	0.222619	0.8
YCR077C	PAT1	YKL113C	RAD27	-0.044556	0.8
YAL011W	SWC3	YCL054W	SPB1	-0.033535	0.8
YDR137W	RGP1	YDR165W	TRM82	-0.294234	0.8
YDR485C	VPS72	YKR096W	YKR096W	-2.109886	0.8
YCL010C	SGF29	YCR077C	PAT1	0.838968	0.8
YCR077C	PAT1	YMR044W	IOC4	-1.384355	0.8
YCR077C	PAT1	YNL085W	MKT1	1.200992	0.8
YDR485C	VPS72	YLR105C	SEN2	0.981443	0.8
YDR137W	RGP1	YNL278W	CAF120	-0.884852	0.8
YCR077C	PAT1	YKL117W	SBA1	-0.943216	0.8
YAL013W	DEP1	YKL208W	CBT1	-7.716159	0.8
YJL179W	PFD1	YKL208W	CBT1	-0.071506	0.8
YCR077C	PAT1	YLR385C	SWC7	0.152427	0.8
YLR085C	ARP6	YNR034W	SOL1	-0.683628	0.8
YCR009C	RVS161	YPR101W	SNT309	2.205849	0.8
YLR085C	ARP6	YOR276W	CAF20	-0.517986	0.8
YDL005C	MED2	YPR101W	SNT309	-2.399788	0.8
YDR137W	RGP1	YDR240C	SNU56	-0.166293	0.8
YOR043W	WHI2	YPR101W	SNT309	-0.209057	0.8
YER112W	LSM4	YLR085C	ARP6	1.119825	0.8
YCR077C	PAT1	YGR221C	TOS2	-0.10472	0.8
YCR077C	PAT1	YLR381W	CTF3	-1.084586	0.8
YCR077C	PAT1	YGL033W	HOP2	-0.19493	0.8
YDR439W	LRS4	YDR485C	VPS72	-2.613675	0.8
YDR137W	RGP1	YOR276W	CAF20	-0.405353	0.8
YDR485C	VPS72	YLR438C-A	LSM3	-2.953736	0.8
YBL018C	POP8	YDR485C	VPS72	-2.310162	0.8
YLR085C	ARP6	YLR401C	DUS3	-0.356031	0.8
YBL007C	SLA1	YPR101W	SNT309	0.222723	0.8
YLR085C	ARP6	YMR239C	RNT1	-0.04288	0.8
YAL013W	DEP1	YHR121W	LSM12	1.831012	0.8
YIL079C	AIR1	YLR085C	ARP6	-1.379223	0.8
YLL008W	DRS1	YLR085C	ARP6	0.524571	0.8
YBR142W	MAK5	YDR485C	VPS72	-0.014008	0.8
YCR077C	PAT1	YGR109C	CLB6	-0.367046	0.8
YDR137W	RGP1	YJL087C	TRL1	2.006511	0.8
YMR061W	RNA14	YNL330C	RPD3	-1.759862	0.8
YNL215W	IES2	YPR101W	SNT309	2.87445	0.8
YCR077C	PAT1	YNL201C	PSY2	0.061753	0.8
YFR001W	LOC1	YLR085C	ARP6	-0.686205	0.8
YAL011W	SWC3	YAL029C	MYO4	-0.406908	0.8
YCR077C	PAT1	YGR056W	RSC1	-4.956574	0.8
YBL024W	NCL1	YDR485C	VPS72	0.384252	0.8
YDR240C	SNU56	YLR085C	ARP6	-0.781346	0.8
YIL115C	NUP159	YNL330C	RPD3	0.552689	0.8
YDR432W	NPL3	YLR085C	ARP6	-12.618937	0.8
YDR485C	VPS72	YKR056W	TRM2	-0.207508	0.8
YAL011W	SWC3	YBL057C	PTH2	-0.284725	0.8
YAL011W	SWC3	YLR249W	YEF3	0.793177	0.8
YCR077C	PAT1	YDR477W	SNF1	0.889236	0.8
YIR025W	MND2	YPR101W	SNT309	0.749178	0.8
YCR077C	PAT1	YDL176W	YDL176W	0.861881	0.8
YCR077C	PAT1	YJR014W	TMA22	-0.356771	0.8
YLR018C	POM34	YLR085C	ARP6	0.682817	0.8
YBR278W	DPB3	YPR101W	SNT309	-6.815745	0.8
YJL179W	PFD1	YLR018C	POM34	0.363202	0.8
YLR085C	ARP6	YNL245C	CWC25	0.580046	0.8
YLR085C	ARP6	YNL116W	DMA2	0.00206	0.8
YCR077C	PAT1	YJR144W	MGM101	1.262945	0.8
YAL011W	SWC3	YPR057W	BRR1	-8.160371	0.8
YDL060W	TSR1	YDR485C	VPS72	0.680406	0.8
YMR078C	CTF18	YPR101W	SNT309	-4.534928	0.8
YGR251W	YGR251W	YLR085C	ARP6	0.635609	0.8
YAL013W	DEP1	YNL255C	GIS2	-1.253994	0.8
YAL011W	SWC3	YGR178C	PBP1	0.108174	0.8
YCR077C	PAT1	YFL003C	MSH4	1.422529	0.8
YIL038C	NOT3	YLR085C	ARP6	0.740351	0.8
YDR485C	VPS72	YMR213W	CEF1	0.454702	0.8
YIL072W	HOP1	YPR101W	SNT309	0.298978	0.8
YDR137W	RGP1	YFR005C	SAD1	-0.051022	0.8
YAL011W	SWC3	YMR213W	CEF1	0.454702	0.8
YKL139W	CTK1	YNL330C	RPD3	-7.586522	0.8
YGR178C	PBP1	YLR085C	ARP6	0.108174	0.8
YDR096W	GIS1	YPR101W	SNT309	0.399308	0.8
YCR077C	PAT1	YNL236W	SIN4	0.185649	0.8
YER176W	ECM32	YLR085C	ARP6	0.170427	0.8
YLR085C	ARP6	YMR180C	CTL1	-0.385764	0.8
YAL011W	SWC3	YPL123C	RNY1	0.381771	0.8
YLR357W	RSC2	YPR101W	SNT309	-0.942608	0.8
YML121W	GTR1	YPR101W	SNT309	3.09793	0.8
YDR137W	RGP1	YOR076C	SKI7	-0.328265	0.8
YDR214W	AHA1	YPR101W	SNT309	0.647858	0.8
YCR077C	PAT1	YOR349W	CIN1	-1.012286	0.8
YCR077C	PAT1	YKR082W	NUP133	-6.016995	0.8
YAL013W	DEP1	YGR129W	SYF2	1.057679	0.8
YAL011W	SWC3	YBR167C	POP7	-6.346734	0.8
YML074C	FPR3	YPR101W	SNT309	-0.94027	0.8
YOR349W	CIN1	YPR101W	SNT309	-1.012286	0.8
YJR132W	NMD5	YNL330C	RPD3	0.887806	0.8
YER161C	SPT2	YPR101W	SNT309	-0.909486	0.8
YDR137W	RGP1	YPR081C	GRS2	0.779668	0.8
YDL201W	TRM8	YDR485C	VPS72	0.558904	0.8
YBL036C	YBL036C	YPR101W	SNT309	-0.399811	0.8
YCR077C	PAT1	YDR217C	RAD9	0.306082	0.8
YAR073W	IMD1	YLR085C	ARP6	-0.203471	0.8
YER167W	BCK2	YPR101W	SNT309	0.419863	0.8
YCR077C	PAT1	YER177W	BMH1	-1.288075	0.8
YCR077C	PAT1	YJR073C	OPI3	-2.984351	0.8
YDR137W	RGP1	YHR019C	DED81	-0.415219	0.8
YPL008W	CHL1	YPR101W	SNT309	-0.466794	0.8
YBR193C	MED8	YCR077C	PAT1	-3.940813	0.8
YDL210W	UGA4	YDR137W	RGP1	-2.695618	0.8
YAL055W	PEX22	YCR077C	PAT1	-1.10154	0.8
YDR137W	RGP1	YIL071C	PCI8	0.065168	0.8
YBL057C	PTH2	YLR085C	ARP6	-0.284725	0.8
YCR077C	PAT1	YFR040W	SAP155	1.517496	0.8
YJL179W	PFD1	YMR180C	CTL1	0.431143	0.8
YDL048C	STP4	YNL330C	RPD3	-1.485564	0.8
YLR085C	ARP6	YOR076C	SKI7	1.601207	0.8
YGR178C	PBP1	YJL179W	PFD1	1.639965	0.8
YDR137W	RGP1	YNL189W	SRP1	-3.442147	0.8
YHR178W	STB5	YPR101W	SNT309	0.857421	0.8
YJL179W	PFD1	YJR047C	ANB1	-0.633032	0.8
YAL013W	DEP1	YPL123C	RNY1	-2.685956	0.8
YDR485C	VPS72	YHR087W	RTC3	-0.201559	0.8
YLR085C	ARP6	YML029W	USA1	0.601989	0.8
YDR485C	VPS72	YNL022C	YNL022C	-0.826887	0.8
YDR137W	RGP1	YJL203W	PRP21	0.673835	0.8
YCR077C	PAT1	YDR145W	TAF12	0.910141	0.8
YAL011W	SWC3	YDL088C	ASM4	0.892947	0.8
YDR137W	RGP1	YDR324C	UTP4	0.735118	0.8
YCR077C	PAT1	YDL122W	UBP1	0.417011	0.8
YDR137W	RGP1	YLR192C	HCR1	-4.253107	0.8
YML021C	UNG1	YPR101W	SNT309	0.658432	0.8
YAL011W	SWC3	YML049C	RSE1	0.021323	0.8
YDL148C	NOP14	YLR085C	ARP6	0.354448	0.8
YBR278W	DPB3	YCR077C	PAT1	-6.815745	0.8
YBL002W	HTB2	YPR101W	SNT309	-0.409786	0.8
YDL098C	SNU23	YDR485C	VPS72	0.062255	0.8
YCR077C	PAT1	YLR216C	CPR6	0.429971	0.8
YCR073W-A	SOL2	YDR137W	RGP1	-0.924775	0.8
YFR019W	FAB1	YPR101W	SNT309	1.410665	0.8
YDR485C	VPS72	YPL064C	CWC27	0.856131	0.8
YAL013W	DEP1	YML029W	USA1	-1.065046	0.8
YCR077C	PAT1	YKL114C	APN1	0.487636	0.8
YKL017C	HCS1	YPR101W	SNT309	0.121035	0.8
YIL115C	NUP159	YLR085C	ARP6	-0.225127	0.8
YDR137W	RGP1	YGR119C	NUP57	-4.605823	0.8
YAL011W	SWC3	YGR278W	CWC22	1.044261	0.8
YCR077C	PAT1	YPL226W	NEW1	-0.429405	0.8
YCR077C	PAT1	YNR003C	RPC34	0.179892	0.8
YDR485C	VPS72	YHR006W	STP2	0.720103	0.8
YCR077C	PAT1	YLR233C	EST1	0.120269	0.8
YBL057C	PTH2	YJL179W	PFD1	-0.5886	0.8
YBL003C	HTA2	YPR101W	SNT309	-0.122037	0.8
YDR458C	HEH2	YJL179W	PFD1	-0.56631	0.8
YAL011W	SWC3	YGL049C	TIF4632	-0.122393	0.8
YCR077C	PAT1	YPR119W	CLB2	-0.124026	0.8
YJR036C	HUL4	YPR101W	SNT309	-0.272683	0.8
YAL011W	SWC3	YGR271W	SLH1	-0.639329	0.8
YDR137W	RGP1	YNL062C	GCD10	1.355982	0.8
YDR485C	VPS72	YPR137W	RRP9	0.44665	0.8
YCR077C	PAT1	YML021C	UNG1	0.658432	0.8
YAL011W	SWC3	YKR056W	TRM2	-0.207508	0.8
YCR077C	PAT1	YLR453C	RIF2	-0.603905	0.8
YBL028C	YBL028C	YDR485C	VPS72	-0.024283	0.8
YKL069W	YKL069W	YPR101W	SNT309	-0.886628	0.8
YHR156C	LIN1	YLR085C	ARP6	-0.172838	0.8
YKR096W	YKR096W	YNL330C	RPD3	-0.632331	0.8
YCR077C	PAT1	YOR023C	AHC1	1.081742	0.8
YIL071C	PCI8	YNL330C	RPD3	0.431969	0.8
YDR137W	RGP1	YKL172W	EBP2	0.157099	0.8
YCR077C	PAT1	YCR092C	MSH3	-1.151555	0.8
YDR440W	DOT1	YPR101W	SNT309	0.50318	0.8
YCR077C	PAT1	YGL066W	SGF73	-1.346582	0.8
YCR077C	PAT1	YGL244W	RTF1	0.758351	0.8
YCR009C	RVS161	YCR077C	PAT1	2.205849	0.8
YAL011W	SWC3	YDR312W	SSF2	0.191473	0.8
YAL011W	SWC3	YCR019W	MAK32	0.113417	0.8
YBR114W	RAD16	YCR077C	PAT1	0.451855	0.8
YHR013C	ARD1	YPR101W	SNT309	-1.247845	0.8
YJL179W	PFD1	YKR060W	UTP30	0.069246	0.8
YPL269W	KAR9	YPR101W	SNT309	-1.561257	0.8
YGL175C	SAE2	YPR101W	SNT309	0.297914	0.8
YAL011W	SWC3	YDR026C	YDR026C	0.485683	0.8
YCL010C	SGF29	YPR101W	SNT309	0.838968	0.8
YCR077C	PAT1	YDR137W	RGP1	4.6340715	0.8
YAL011W	SWC3	YML029W	USA1	0.601989	0.8
YGL151W	NUT1	YPR101W	SNT309	-7.829382	0.8
YAL011W	SWC3	YLR117C	CLF1	0.154755	0.8
YDR485C	VPS72	YER176W	ECM32	0.170427	0.8
YDR137W	RGP1	YMR061W	RNA14	1.381593	0.8
YLR085C	ARP6	YMR240C	CUS1	0.835562	0.8
YDR485C	VPS72	YKL025C	PAN3	0.128889	0.8
YDR485C	VPS72	YGL049C	TIF4632	-0.122393	0.8
YCR077C	PAT1	YJL197W	UBP12	-1.198549	0.8
YAL029C	MYO4	YDR485C	VPS72	-0.406908	0.8
YHR066W	SSF1	YNL330C	RPD3	1.125223	0.8
YDR155C	CPR1	YPR101W	SNT309	-0.958225	0.8
YDR137W	RGP1	YPR178W	PRP4	-3.356987	0.8
YBR142W	MAK5	YLR085C	ARP6	-0.014008	0.8
YLR085C	ARP6	YOR243C	PUS7	-0.280679	0.8
YCR077C	PAT1	YLR403W	SFP1	1.034449	0.8
YCR077C	PAT1	YPL046C	ELC1	0.661569	0.8
YLR085C	ARP6	YLR438C-A	LSM3	-2.953736	0.8
YDR198C	RKM2	YJL179W	PFD1	1.434014	0.8
YJL087C	TRL1	YLR085C	ARP6	0.811264	0.8
YCR077C	PAT1	YGR208W	SER2	-2.038211	0.8
YLR085C	ARP6	YMR283C	RIT1	-2.099507	0.8
YAL011W	SWC3	YDR088C	SLU7	1.234481	0.8
YDR137W	RGP1	YDR478W	SNM1	-0.245969	0.8
YAL013W	DEP1	YBR141C	YBR141C	0.158097	0.8
YNL224C	SQS1	YPR101W	SNT309	2.504686	0.8
YJL179W	PFD1	YKR095W	MLP1	1.990305	0.8
YCR077C	PAT1	YPL164C	MLH3	-0.086963	0.8
YJR006W	POL31	YPR101W	SNT309	-0.188103	0.8
YER019W	ISC1	YPR101W	SNT309	1.28503	0.8
YPL116W	HOS3	YPR101W	SNT309	0.56934	0.8
YJL179W	PFD1	YMR080C	NAM7	1.238111	0.8
YAL011W	SWC3	YER110C	KAP123	1.238262	0.8
YBL024W	NCL1	YJL179W	PFD1	-8.566817	0.8
YBL019W	APN2	YPR101W	SNT309	0.883402	0.8
YCR077C	PAT1	YER019W	ISC1	1.28503	0.8
YDR485C	VPS72	YNL163C	RIA1	0.558931	0.8
YJL138C	TIF2	YJL179W	PFD1	2.630016	0.8
YCR077C	PAT1	YLR052W	IES3	0.610355	0.8
YLR085C	ARP6	YPL212C	PUS1	-0.174114	0.8
YDL033C	SLM3	YPR101W	SNT309	1.16124	0.8
YOR014W	RTS1	YPR101W	SNT309	0.136316	0.8
YDL030W	PRP9	YLR085C	ARP6	-0.226918	0.8
YCR077C	PAT1	YLR135W	SLX4	1.798983	0.8
YDR137W	RGP1	YDR432W	NPL3	-0.344021	0.8
YDR485C	VPS72	YGR280C	PXR1	1.056354	0.8
YOR106W	VAM3	YPR101W	SNT309	4.178258	0.8
YDR137W	RGP1	YOR187W	TUF1	2.581846	0.8
YDR137W	RGP1	YLR018C	POM34	-0.334767	0.8
YAL011W	SWC3	YLR115W	CFT2	0.254085	0.8
YJL179W	PFD1	YKL214C	YRA2	0.651652	0.8
YDR021W	FAL1	YDR137W	RGP1	0.23819	0.8
YDR137W	RGP1	YIL079C	AIR1	-0.654977	0.8
YJL187C	SWE1	YPR101W	SNT309	0.019588	0.8
YDR137W	RGP1	YDR198C	RKM2	1.998336	0.8
YCR077C	PAT1	YNL251C	NRD1	1.25995	0.8
YCR077C	PAT1	YNL031C	HHT2	-1.038786	0.8
YDR485C	VPS72	YJL010C	NOP9	-0.486081	0.8
YLR329W	REC102	YPR101W	SNT309	-0.523138	0.8
YMR055C	BUB2	YPR101W	SNT309	1.603302	0.8
YDR485C	VPS72	YKR059W	TIF1	0.060837	0.8
YMR015C	ERG5	YPR101W	SNT309	-2.401986	0.8
YDR138W	HPR1	YJL179W	PFD1	2.193197	0.8
YJL179W	PFD1	YKL205W	LOS1	2.628121	0.8
YAL011W	SWC3	YDR469W	SDC1	-6.479996	0.8
YDR137W	RGP1	YKR022C	NTR2	0.748396	0.8
YCR087C-A	YCR087C-A	YLR085C	ARP6	-0.259967	0.8
YDR137W	RGP1	YER133W	GLC7	-2.050483	0.8
YAL013W	DEP1	YPR057W	BRR1	-0.11476	0.8
YAL026C	DRS2	YJL179W	PFD1	-2.331199	0.8
YDR137W	RGP1	YKR096W	YKR096W	-1.568768	0.8
YDL101C	DUN1	YPR101W	SNT309	-0.462132	0.8
YKL025C	PAN3	YLR085C	ARP6	0.128889	0.8
YCR077C	PAT1	YLR337C	VRP1	-0.371236	0.8
YDR485C	VPS72	YMR059W	SEN15	0.33982	0.8
YAL011W	SWC3	YGR054W	YGR054W	-0.346711	0.8
YLR085C	ARP6	YPR129W	SCD6	-0.539876	0.8
YKR077W	MSA2	YPR101W	SNT309	0.700118	0.8
YAL011W	SWC3	YLR067C	PET309	-0.281526	0.8
YAL011W	SWC3	YER112W	LSM4	1.119825	0.8
YAL013W	DEP1	YKL204W	EAP1	3.68773	0.8
YLR085C	ARP6	YOL115W	PAP2	-12.643009	0.8
YGR030C	POP6	YLR085C	ARP6	-0.72663	0.8
YDL111C	RRP42	YDR137W	RGP1	0.251518	0.8
YDR179C	CSN9	YLR085C	ARP6	-0.474183	0.8
YDR137W	RGP1	YHR121W	LSM12	-0.074062	0.8
YAL013W	DEP1	YNR004W	YNR004W	2.991278	0.8
YDL099W	BUG1	YPR101W	SNT309	0.853621	0.8
YCR077C	PAT1	YOL104C	NDJ1	-0.005949	0.8
[truncated: 69,081 more rows]
