# Supplementary material for: Improved functional overview of protein complexes using inferred epistatic relationships
Source: BMC Syst Biol. 2011 May 23;5:80. doi: 10.1186/1752-0509-5-80 (PMC3117733; doi:10.1186/1752-0509-5-80)
Supplement: Additional file 2 — Predicted interactions between the Chromosome and Signalling datasets. [file 1752-0509-5-80-S2.TXT]

GENE A	COMMON NAME A	GENE B	COMMON NAME B	SCORE	CORRELATION
YJL179W	PFD1	YNL267W	PIK1	-0.147535	0.8
YGL190C	CDC55	YLR200W	YKE2	2.702082	0.8
YHL029C	OCA5	YNL097C	PHO23	0.915164	0.8
YAL011W	SWC3	YDR028C	REG1	0.729958	0.8
YJR059W	PTK2	YMR263W	SAP30	-2.344878	0.8
YDR373W	FRQ1	YMR078C	CTF18	0.008314	0.8
YAR018C	KIN3	YLR200W	YKE2	1.382358	0.8
YJL179W	PFD1	YNR047W	FPK1	1.476034	0.8
YKR031C	SPO14	YLR085C	ARP6	0.230234	0.8
YDR137W	RGP1	YGR123C	PPT1	-1.121302	0.8
YGL166W	CUP2	YLR085C	ARP6	0.848674	0.8
YNL097C	PHO23	YNR047W	FPK1	-0.843257	0.8
YAL011W	SWC3	YKL168C	KKQ8	0.106418	0.8
YJL128C	PBS2	YNL097C	PHO23	-0.317456	0.8
YLR085C	ARP6	YMR139W	RIM11	-0.173424	0.8
YCR008W	SAT4	YMR078C	CTF18	0.283877	0.8
YAL011W	SWC3	YDL236W	PHO13	-0.061339	0.8
YDR436W	PPZ2	YJL179W	PFD1	-0.537703	0.8
YIL045W	PIG2	YLR085C	ARP6	-0.644408	0.8
YKL067W	YNK1	YMR263W	SAP30	0.818019	0.8
YMR180C	CTL1	YMR263W	SAP30	0.531896	0.8
YBR059C	AKL1	YJL179W	PFD1	-0.2357	0.8
YKL001C	MET14	YNL097C	PHO23	0.135154	0.8
YJL179W	PFD1	YPL228W	CET1	-0.197283	0.8
YJL179W	PFD1	YJR059W	PTK2	-0.488197	0.8
YER093C	TSC11	YNL097C	PHO23	0.92142	0.8
YGL208W	SIP2	YNL097C	PHO23	0.370274	0.8
YAL011W	SWC3	YJR066W	TOR1	-0.954173	0.8
YMR207C	HFA1	YMR263W	SAP30	-0.607908	0.8
YLR085C	ARP6	YPR106W	ISR1	-0.008307	0.8
YGL021W	ALK1	YMR078C	CTF18	-0.967436	0.8
YKL208W	CBT1	YNL097C	PHO23	0.96194	0.8
YNL097C	PHO23	YNL289W	PCL1	-0.799815	0.8
YML100W	TSL1	YMR263W	SAP30	0.202544	0.8
YLR377C	FBP1	YMR078C	CTF18	-0.115455	0.8
YKL171W	YKL171W	YLR200W	YKE2	0.331731	0.8
YBR028C	YBR028C	YLR085C	ARP6	-0.251316	0.8
YNL097C	PHO23	YOR231W	MKK1	-0.22332	0.8
YAL011W	SWC3	YCL024W	KCC4	0.136883	0.8
YCR026C	NPP1	YLR085C	ARP6	0.26253	0.8
YNL097C	PHO23	YOL011W	PLB3	-0.077168	0.8
YDR137W	RGP1	YKL074C	MUD2	-2.846632	0.8
YLR240W	VPS34	YMR263W	SAP30	-0.236759	0.8
YDR137W	RGP1	YJL106W	IME2	0.185572	0.8
YIL107C	PFK26	YLR200W	YKE2	0.795574	0.8
YDR137W	RGP1	YGL035C	MIG1	-1.766784	0.8
YGR274C	TAF1	YMR078C	CTF18	0.758603	0.8
YDR137W	RGP1	YPR054W	SMK1	0.011581	0.8
YBR128C	ATG14	YNL097C	PHO23	-6.759241	0.8
YBR252W	DUT1	YLR085C	ARP6	-1.69703	0.8
YHR124W	NDT80	YMR078C	CTF18	-0.41833	0.8
YMR263W	SAP30	YOL016C	CMK2	-0.264482	0.8
YDL025C	YDL025C	YDR137W	RGP1	-1.763818	0.8
YNL097C	PHO23	YNL309W	STB1	0.386795	0.8
YML070W	DAK1	YMR078C	CTF18	0.322146	0.8
YCL024W	KCC4	YMR263W	SAP30	-0.076962	0.8
YHR201C	PPX1	YJL179W	PFD1	0.671669	0.8
YDR137W	RGP1	YOR028C	CIN5	-0.205509	0.8
YLL021W	SPA2	YLR085C	ARP6	0.794312	0.8
YLR085C	ARP6	YOL078W	AVO1	0.203622	0.8
YLR016C	PML1	YNL097C	PHO23	0.565626	0.8
YDR137W	RGP1	YPL219W	PCL8	0.289884	0.8
YBR136W	MEC1	YMR263W	SAP30	0.092583	0.8
YIL107C	PFK26	YLR085C	ARP6	0.602755	0.8
YBR128C	ATG14	YMR263W	SAP30	-6.759241	0.8
YDR507C	GIN4	YNL097C	PHO23	-0.079081	0.8
YLR085C	ARP6	YOR101W	RAS1	0.133398	0.8
YJR066W	TOR1	YLR085C	ARP6	-1.483143	0.8
YDR137W	RGP1	YJL141C	YAK1	0.409671	0.8
YJL179W	PFD1	YKL048C	ELM1	-4.796587	0.8
YJL179W	PFD1	YPR152C	URN1	-0.183073	0.8
YBL009W	ALK2	YMR263W	SAP30	-0.599449	0.8
YFR053C	HXK1	YLR200W	YKE2	-0.122677	0.8
YGR203W	YGR203W	YLR085C	ARP6	-0.802461	0.8
YHR205W	SCH9	YNL097C	PHO23	0.194733	0.8
YER099C	PRS2	YJL179W	PFD1	-0.753773	0.8
YJL083W	TAX4	YLR200W	YKE2	0.702213	0.8
YMR078C	CTF18	YNL106C	INP52	0.008314	0.8
YDL236W	PHO13	YNL097C	PHO23	0.076217	0.8
YLR016C	PML1	YMR263W	SAP30	0.565626	0.8
YML057W	CMP2	YMR078C	CTF18	0.008314	0.8
YNL097C	PHO23	YOR140W	SFL1	0.42167	0.8
YBL105C	PKC1	YNL097C	PHO23	-0.313948	0.8
YJL179W	PFD1	YOL078W	AVO1	-0.141232	0.8
YAL011W	SWC3	YNL032W	SIW14	0.432201	0.8
YJL179W	PFD1	YOL045W	PSK2	-1.048043	0.8
YAL011W	SWC3	YCR008W	SAT4	-0.09722	0.8
YDR137W	RGP1	YKL067W	YNK1	0.256434	0.8
YDL017W	CDC7	YLR085C	ARP6	0.777206	0.8
YCR073C	SSK22	YDR137W	RGP1	-0.525113	0.8
YJL179W	PFD1	YLR410W	VIP1	0.930192	0.8
YAL011W	SWC3	YCR012W	PGK1	0.579755	0.8
YMR078C	CTF18	YNL128W	TEP1	-2.027337	0.8
YCL055W	KAR4	YMR078C	CTF18	-0.347596	0.8
YMR208W	ERG12	YMR263W	SAP30	-0.388462	0.8
YGL067W	NPY1	YLR085C	ARP6	-4.850838	0.8
YAL011W	SWC3	YFL053W	DAK2	-0.629818	0.8
YNL097C	PHO23	YPL026C	SKS1	-0.98877	0.8
YJR110W	YMR1	YMR078C	CTF18	-0.431187	0.8
YKL074C	MUD2	YMR263W	SAP30	0.976837	0.8
YGL253W	HXK2	YMR078C	CTF18	0.598001	0.8
YMR078C	CTF18	YOR083W	WHI5	-3.151783	0.8
YER062C	HOR2	YJL179W	PFD1	-0.477113	0.8
YAL017W	PSK1	YJL179W	PFD1	-0.602589	0.8
YLR085C	ARP6	YOR231W	MKK1	1.360625	0.8
YGL059W	PKP2	YMR078C	CTF18	0.639541	0.8
YCL032W	STE50	YLR200W	YKE2	-5.353534	0.8
YDR247W	VHS1	YNL097C	PHO23	-0.144751	0.8
YDR137W	RGP1	YPL228W	CET1	-1.243414	0.8
YDR137W	RGP1	YOL011W	PLB3	-0.641275	0.8
YAL011W	SWC3	YPR073C	LTP1	-0.189974	0.8
YKL193C	SDS22	YLR200W	YKE2	0.509898	0.8
YCR026C	NPP1	YLR200W	YKE2	1.177719	0.8
YFL033C	RIM15	YMR078C	CTF18	0.427126	0.8
YKL168C	KKQ8	YMR263W	SAP30	-0.005476	0.8
YAL011W	SWC3	YFR034C	PHO4	0.154606	0.8
YLR248W	RCK2	YNL097C	PHO23	0.517882	0.8
YAL011W	SWC3	YLR016C	PML1	-2.316624	0.8
YAL011W	SWC3	YNR016C	ACC1	0.31554	0.8
YAL011W	SWC3	YNR009W	NRM1	-0.494108	0.8
YLR019W	PSR2	YMR078C	CTF18	0.014428	0.8
YNL097C	PHO23	YOR143C	THI80	1.019983	0.8
YMR263W	SAP30	YOR233W	KIN4	1.573939	0.8
YJL128C	PBS2	YMR263W	SAP30	-0.317456	0.8
YJL179W	PFD1	YNL053W	MSG5	-0.781201	0.8
YLR200W	YKE2	YNL325C	FIG4	-0.083976	0.8
YMR078C	CTF18	YOR109W	INP53	0.857764	0.8
YAL011W	SWC3	YMR180C	CTL1	-0.384099	0.8
YAR014C	BUD14	YMR078C	CTF18	0.074766	0.8
YER093C	TSC11	YLR085C	ARP6	1.140997	0.8
YDR137W	RGP1	YLR238W	FAR10	-3.211519	0.8
YDL025C	YDL025C	YNL097C	PHO23	-1.067157	0.8
YDR481C	PHO8	YJL179W	PFD1	0.504746	0.8
YJL179W	PFD1	YMR006C	PLB2	-0.405567	0.8
YMR078C	CTF18	YNL099C	OCA1	-0.641943	0.8
YDR137W	RGP1	YML016C	PPZ1	-0.64303	0.8
YLR085C	ARP6	YLR260W	LCB5	0.249084	0.8
YDR137W	RGP1	YMR208W	ERG12	-2.8e-05	0.8
YMR263W	SAP30	YPR054W	SMK1	1.104802	0.8
YMR207C	HFA1	YNL097C	PHO23	-0.607908	0.8
YDR236C	FMN1	YJL179W	PFD1	-0.472701	0.8
YDR137W	RGP1	YOR090C	PTC5	0.028531	0.8
YGL158W	RCK1	YJL179W	PFD1	-0.426632	0.8
YHR135C	YCK1	YNL097C	PHO23	0.471929	0.8
YNL097C	PHO23	YPL109C	YPL109C	0.243602	0.8
YLR410W	VIP1	YMR078C	CTF18	-1.040305	0.8
YLR200W	YKE2	YOR090C	PTC5	-0.203176	0.8
YBR020W	GAL1	YNL097C	PHO23	-0.707105	0.8
YJL164C	TPK1	YLR200W	YKE2	-1.361399	0.8
YDR147W	EKI1	YNL097C	PHO23	-0.194757	0.8
YGR080W	TWF1	YJL179W	PFD1	0.271492	0.8
YBR276C	PPS1	YJL179W	PFD1	-0.039892	0.8
YLR096W	KIN2	YLR200W	YKE2	0.317479	0.8
YDR503C	LPP1	YNL097C	PHO23	-0.245621	0.8
YLR133W	CKI1	YMR078C	CTF18	0.488912	0.8
YLR386W	VAC14	YMR263W	SAP30	-0.80732	0.8
YDR137W	RGP1	YGL134W	PCL10	-1.593503	0.8
YJL179W	PFD1	YPR106W	ISR1	0.350482	0.8
YAL011W	SWC3	YGL126W	SCS3	-0.098417	0.8
YHR082C	KSP1	YLR085C	ARP6	-0.39271	0.8
YMR263W	SAP30	YOR267C	HRK1	0.017852	0.8
YAL011W	SWC3	YHR201C	PPX1	-0.13912	0.8
YGL083W	SCY1	YNL097C	PHO23	-0.131311	0.8
YFL029C	CAK1	YNL097C	PHO23	-1.232695	0.8
YDR454C	GUK1	YLR085C	ARP6	-1.529637	0.8
YAL017W	PSK1	YLR200W	YKE2	-0.043645	0.8
YJL089W	SIP4	YJL179W	PFD1	0.023356	0.8
YJL179W	PFD1	YPL026C	SKS1	0.074313	0.8
YMR263W	SAP30	YNL053W	MSG5	0.929203	0.8
YDL179W	PCL9	YLR200W	YKE2	0.420246	0.8
YDR137W	RGP1	YLL021W	SPA2	-2.083764	0.8
YDR321W	ASP1	YNL097C	PHO23	-2.118676	0.8
YHL032C	GUT1	YJL179W	PFD1	-0.614936	0.8
YBR020W	GAL1	YMR263W	SAP30	-0.707105	0.8
YGL021W	ALK1	YJL179W	PFD1	0.420817	0.8
YAL011W	SWC3	YOR109W	INP53	0.583319	0.8
YAL011W	SWC3	YGL180W	ATG1	-0.301015	0.8
YKL161C	YKL161C	YLR200W	YKE2	0.880575	0.8
YDR137W	RGP1	YOR267C	HRK1	-1.037282	0.8
YLR085C	ARP6	YLR096W	KIN2	-0.020287	0.8
YBR028C	YBR028C	YJL179W	PFD1	-0.044789	0.8
YER114C	BOI2	YNL097C	PHO23	0.137597	0.8
YMR263W	SAP30	YOR208W	PTP2	0.142735	0.8
YAL011W	SWC3	YJR110W	YMR1	-1.343531	0.8
YDR137W	RGP1	YDR454C	GUK1	-3.315472	0.8
YJL179W	PFD1	YPR073C	LTP1	1.571327	0.8
YBL105C	PKC1	YMR078C	CTF18	-0.321675	0.8
YDR284C	DPP1	YJL179W	PFD1	1.071224	0.8
YDR028C	REG1	YLR200W	YKE2	0.279393	0.8
YBR092C	PHO3	YMR078C	CTF18	0.070773	0.8
YHR205W	SCH9	YMR263W	SAP30	0.194733	0.8
YKL139W	CTK1	YMR263W	SAP30	-10.77474	0.8
YDL017W	CDC7	YNL097C	PHO23	-0.124318	0.8
YDR137W	RGP1	YDR315C	IPK1	3.713909	0.8
YMR078C	CTF18	YPL026C	SKS1	-0.330624	0.8
YJL058C	BIT61	YMR263W	SAP30	-0.021789	0.8
YAL011W	SWC3	YGR240C	PFK1	0.235503	0.8
YLR085C	ARP6	YNL106C	INP52	-0.092905	0.8
YBL009W	ALK2	YDR137W	RGP1	0.008314	0.8
YGL179C	TOS3	YJL179W	PFD1	-0.446979	0.8
YMR104C	YPK2	YMR263W	SAP30	-0.138308	0.8
YDR137W	RGP1	YNR031C	SSK2	0.198132	0.8
YDL079C	MRK1	YMR263W	SAP30	-0.295986	0.8
YLR200W	YKE2	YNR034W	SOL1	0.439196	0.8
YCR073C	SSK22	YLR085C	ARP6	-0.183201	0.8
YJL179W	PFD1	YOR140W	SFL1	-2.027822	0.8
YBL085W	BOI1	YNL097C	PHO23	0.199777	0.8
YLR085C	ARP6	YNR031C	SSK2	-2.55936	0.8
YHL032C	GUT1	YLR085C	ARP6	-0.020253	0.8
YGL158W	RCK1	YNL097C	PHO23	-0.654539	0.8
YLR200W	YKE2	YNL051W	COG5	0.408263	0.8
YJR110W	YMR1	YLR085C	ARP6	-0.344738	0.8
YAR018C	KIN3	YDR137W	RGP1	-1.100322	0.8
YGR081C	SLX9	YMR263W	SAP30	-0.500474	0.8
YHR124W	NDT80	YNL097C	PHO23	0.799461	0.8
YMR120C	ADE17	YMR263W	SAP30	0.169912	0.8
YDR067C	OCA6	YDR137W	RGP1	1.549056	0.8
YMR008C	PLB1	YMR263W	SAP30	0.609689	0.8
YLR006C	SSK1	YMR078C	CTF18	0.054206	0.8
YLR200W	YKE2	YLR273C	PIG1	-0.140146	0.8
YER052C	HOM3	YNL097C	PHO23	2.172549	0.8
YMR263W	SAP30	YNL267W	PIK1	0.667888	0.8
YJL179W	PFD1	YNL325C	FIG4	-0.771307	0.8
YJL179W	PFD1	YOR208W	PTP2	0.962327	0.8
YGL059W	PKP2	YNL097C	PHO23	0.497774	0.8
YLR200W	YKE2	YOR143C	THI80	1.077338	0.8
YDR137W	RGP1	YHL020C	OPI1	-1.862017	0.8
YMR006C	PLB2	YMR263W	SAP30	0.457364	0.8
YFR053C	HXK1	YJL179W	PFD1	-0.220378	0.8
YHR075C	PPE1	YMR263W	SAP30	-2.108189	0.8
YBL085W	BOI1	YMR263W	SAP30	0.199777	0.8
YJL128C	PBS2	YJL179W	PFD1	0.342826	0.8
YFL029C	CAK1	YLR200W	YKE2	-3.204933	0.8
YMR263W	SAP30	YOR076C	SKI7	0.649564	0.8
YKL193C	SDS22	YNL097C	PHO23	0.335641	0.8
YAL011W	SWC3	YJR017C	ESS1	-0.030965	0.8
YMR078C	CTF18	YOR233W	KIN4	0.890855	0.8
YAL038W	CDC19	YNL097C	PHO23	0.65481	0.8
YJL058C	BIT61	YNL097C	PHO23	-0.021789	0.8
YHL029C	OCA5	YLR085C	ARP6	0.029602	0.8
YCL040W	GLK1	YDR137W	RGP1	-0.078891	0.8
YHR043C	DOG2	YNL097C	PHO23	0.229687	0.8
YBR128C	ATG14	YDR137W	RGP1	-0.212419	0.8
YER059W	PCL6	YMR263W	SAP30	-0.108048	0.8
YDL006W	PTC1	YMR263W	SAP30	-2.61468	0.8
YJL164C	TPK1	YNL097C	PHO23	-1.160161	0.8
YER089C	PTC2	YLR200W	YKE2	0.611279	0.8
YAL011W	SWC3	YNL041C	COG6	-2.698625	0.8
YLR085C	ARP6	YOL065C	INP54	-1.554538	0.8
YHR186C	KOG1	YLR200W	YKE2	-0.039434	0.8
YAL011W	SWC3	YPR025C	CCL1	-0.11226	0.8
YCR091W	KIN82	YMR078C	CTF18	0.131919	0.8
YDR523C	SPS1	YMR078C	CTF18	-0.841554	0.8
YLR200W	YKE2	YPL109C	YPL109C	0.062919	0.8
YHR186C	KOG1	YMR263W	SAP30	-0.364957	0.8
YER062C	HOR2	YMR078C	CTF18	-0.425125	0.8
YLR085C	ARP6	YMR120C	ADE17	0.16646	0.8
YER118C	SHO1	YLR085C	ARP6	1.569529	0.8
YIL002C	INP51	YNL097C	PHO23	-0.09696	0.8
YAL011W	SWC3	YGL158W	RCK1	0.512419	0.8
YDR137W	RGP1	YJR066W	TOR1	0.644643	0.8
YLR200W	YKE2	YOR227W	HER1	0.010384	0.8
YKL171W	YKL171W	YNL097C	PHO23	-0.607561	0.8
YHR046C	INM1	YNL097C	PHO23	-0.398261	0.8
YDR072C	IPT1	YMR263W	SAP30	0.174404	0.8
YBR112C	CYC8	YMR078C	CTF18	-1.446269	0.8
YHR044C	DOG1	YLR085C	ARP6	0.096292	0.8
YAL011W	SWC3	YDR315C	IPK1	-1.447491	0.8
YAL011W	SWC3	YJR059W	PTK2	0.054408	0.8
YER059W	PCL6	YNL097C	PHO23	-0.108048	0.8
YAL011W	SWC3	YCL032W	STE50	-2.713094	0.8
YDR321W	ASP1	YJL179W	PFD1	0.047887	0.8
YBR093C	PHO5	YLR085C	ARP6	0.654026	0.8
YCR026C	NPP1	YMR078C	CTF18	-0.160679	0.8
YJL179W	PFD1	YKL168C	KKQ8	0.453476	0.8
YKL203C	TOR2	YMR078C	CTF18	-0.068551	0.8
YAL011W	SWC3	YAR018C	KIN3	0.550983	0.8
YAL011W	SWC3	YLL011W	SOF1	0.038153	0.8
YLR200W	YKE2	YNL116W	DMA2	-2.054564	0.8
YHR079C	IRE1	YLR085C	ARP6	-1.383817	0.8
YNL097C	PHO23	YPL204W	HRR25	-0.090219	0.8
YLR200W	YKE2	YML016C	PPZ1	0.258145	0.8
YMR263W	SAP30	YNL051W	COG5	-0.023574	0.8
YBR022W	POA1	YMR263W	SAP30	0.400501	0.8
YDR137W	RGP1	YMR120C	ADE17	1.34567	0.8
YDR523C	SPS1	YLR200W	YKE2	1.412386	0.8
YDL179W	PCL9	YMR078C	CTF18	1.558502	0.8
YDR466W	PKH3	YLR085C	ARP6	0.008314	0.8
YJL089W	SIP4	YNL097C	PHO23	0.077922	0.8
YDR137W	RGP1	YGR203W	YGR203W	-1.772408	0.8
YDR137W	RGP1	YDR523C	SPS1	-0.167866	0.8
YCR008W	SAT4	YDR137W	RGP1	0.116097	0.8
YHL020C	OPI1	YMR078C	CTF18	0.099262	0.8
YAL011W	SWC3	YBR164C	ARL1	-1.776052	0.8
YDR481C	PHO8	YMR078C	CTF18	0.765536	0.8
YDL017W	CDC7	YDR137W	RGP1	0.734997	0.8
YGR240C	PFK1	YMR078C	CTF18	0.25834	0.8
YNL097C	PHO23	YPL219W	PCL8	0.828391	0.8
YAL011W	SWC3	YDR481C	PHO8	0.730871	0.8
YDR283C	GCN2	YMR263W	SAP30	-1.991617	0.8
YDR236C	FMN1	YMR078C	CTF18	-0.752874	0.8
YAL011W	SWC3	YDL079C	MRK1	0.815721	0.8
YLR200W	YKE2	YNR031C	SSK2	0.59419	0.8
YAL011W	SWC3	YKL193C	SDS22	0.168383	0.8
YDR137W	RGP1	YNR012W	URK1	0.350852	0.8
YDR074W	TPS2	YMR263W	SAP30	-0.695162	0.8
YJL179W	PFD1	YKL193C	SDS22	-0.124807	0.8
YAL011W	SWC3	YLR019W	PSR2	-0.248716	0.8
YJR059W	PTK2	YMR078C	CTF18	-0.063032	0.8
YLR085C	ARP6	YML059C	NTE1	1.638336	0.8
YFL033C	RIM15	YJL179W	PFD1	-0.929564	0.8
YJL155C	FBP26	YLR200W	YKE2	-0.504214	0.8
YLR016C	PML1	YMR078C	CTF18	-1.148122	0.8
YDR137W	RGP1	YIL113W	SDP1	-0.102857	0.8
YGR081C	SLX9	YNL097C	PHO23	-0.500474	0.8
YDL236W	PHO13	YMR078C	CTF18	0.433865	0.8
YGR116W	SPT6	YLR085C	ARP6	-0.512721	0.8
YMR263W	SAP30	YOL113W	SKM1	0.303225	0.8
YMR263W	SAP30	YNR034W	SOL1	-0.037171	0.8
YML016C	PPZ1	YMR263W	SAP30	1.452434	0.8
YAL011W	SWC3	YDR466W	PKH3	0.008314	0.8
YAL011W	SWC3	YNR034W	SOL1	-0.683628	0.8
YJR094C	IME1	YNL097C	PHO23	-0.991127	0.8
YAL011W	SWC3	YDR216W	ADR1	-0.255403	0.8
YJL100W	LSB6	YJL179W	PFD1	-0.266237	0.8
YJL179W	PFD1	YNR034W	SOL1	0.485738	0.8
YIL113W	SDP1	YMR078C	CTF18	-0.344357	0.8
YKR031C	SPO14	YLR200W	YKE2	-0.974528	0.8
YAL011W	SWC3	YNL128W	TEP1	-0.234773	0.8
YAL011W	SWC3	YPR104C	FHL1	0.186813	0.8
YBR164C	ARL1	YLR200W	YKE2	-0.880009	0.8
YAL011W	SWC3	YDR099W	BMH2	-1.166021	0.8
YAL011W	SWC3	YNL183C	NPR1	-0.261363	0.8
YLR085C	ARP6	YOL011W	PLB3	-0.278753	0.8
YLR200W	YKE2	YLR240W	VPS34	-0.012008	0.8
YHL029C	OCA5	YJL179W	PFD1	-0.355174	0.8
YCL040W	GLK1	YNL097C	PHO23	0.18979	0.8
YAL011W	SWC3	YDL090C	RAM1	-1.730072	0.8
YJL157C	FAR1	YMR263W	SAP30	-0.239794	0.8
YAL011W	SWC3	YGL179C	TOS3	-0.182458	0.8
YLR085C	ARP6	YPL109C	YPL109C	0.901751	0.8
YGL166W	CUP2	YJL179W	PFD1	-0.59971	0.8
YBR276C	PPS1	YLR085C	ARP6	-0.369598	0.8
YBL005W	PDR3	YMR078C	CTF18	0.928734	0.8
YER114C	BOI2	YLR085C	ARP6	0.584494	0.8
YMR078C	CTF18	YOL078W	AVO1	0.004764	0.8
YFR034C	PHO4	YMR078C	CTF18	0.225196	0.8
YDR137W	RGP1	YPR073C	LTP1	-0.571959	0.8
YGR240C	PFK1	YLR200W	YKE2	0.251532	0.8
YJL106W	IME2	YLR200W	YKE2	-0.358479	0.8
YDR137W	RGP1	YOR083W	WHI5	0.263241	0.8
YKR097W	PCK1	YLR200W	YKE2	-1.121792	0.8
YAL011W	SWC3	YHR215W	PHO12	-0.033513	0.8
YAL011W	SWC3	YGL013C	PDR1	0.649973	0.8
YGR240C	PFK1	YMR263W	SAP30	0.319471	0.8
YML059C	NTE1	YNL097C	PHO23	0.848918	0.8
YLR200W	YKE2	YML007W	YAP1	-0.281071	0.8
YDL025C	YDL025C	YJL179W	PFD1	-0.921359	0.8
YLR085C	ARP6	YPL137C	GIP3	-1.503368	0.8
YDL179W	PCL9	YMR263W	SAP30	1.22945	0.8
YDR137W	RGP1	YNL217W	YNL217W	1.200193	0.8
YAL011W	SWC3	YDR247W	VHS1	-0.099047	0.8
YGL158W	RCK1	YLR085C	ARP6	0.264989	0.8
YJL179W	PFD1	YPL115C	BEM3	-0.559569	0.8
YNL097C	PHO23	YPR104C	FHL1	0.586516	0.8
YDR435C	PPM1	YNL097C	PHO23	0.234559	0.8
YEL042W	GDA1	YNL097C	PHO23	0.009119	0.8
YDL179W	PCL9	YDR137W	RGP1	-0.220364	0.8
YKL190W	CNB1	YMR078C	CTF18	-0.408997	0.8
YBR129C	OPY1	YDR137W	RGP1	-3.882193	0.8
YDR137W	RGP1	YGL253W	HXK2	0.008314	0.8
YJL179W	PFD1	YOR109W	INP53	-0.621158	0.8
YHR044C	DOG1	YLR200W	YKE2	0.70909	0.8
YAL011W	SWC3	YLR133W	CKI1	0.205105	0.8
YDR137W	RGP1	YOR101W	RAS1	-0.007757	0.8
YJR017C	ESS1	YMR263W	SAP30	0.271183	0.8
YML070W	DAK1	YMR263W	SAP30	0.278858	0.8
YLR085C	ARP6	YNL233W	BNI4	1.372134	0.8
YJL179W	PFD1	YNL020C	ARK1	-0.385917	0.8
YBR022W	POA1	YNL097C	PHO23	0.400501	0.8
YNL097C	PHO23	YPL179W	PPQ1	-1.258526	0.8
YAL011W	SWC3	YBR182C	SMP1	0.188573	0.8
YCR008W	SAT4	YNL097C	PHO23	0.907728	0.8
YAL011W	SWC3	YMR208W	ERG12	-0.808506	0.8
YGR161C	RTS3	YJL179W	PFD1	-0.84878	0.8
YMR263W	SAP30	YPR025C	CCL1	-0.819946	0.8
YDR137W	RGP1	YNL233W	BNI4	2.111272	0.8
YCL024W	KCC4	YJL179W	PFD1	0.161229	0.8
YAL011W	SWC3	YBR022W	POA1	-0.286452	0.8
YLR200W	YKE2	YOR076C	SKI7	0.870384	0.8
YAL011W	SWC3	YPL219W	PCL8	-0.904315	0.8
YDR122W	KIN1	YNL097C	PHO23	-0.293371	0.8
YJL164C	TPK1	YLR085C	ARP6	0.203002	0.8
YLR096W	KIN2	YMR078C	CTF18	-0.279547	0.8
YGR274C	TAF1	YMR263W	SAP30	-0.202423	0.8
YERO83C	YERO83C	YMR263W	SAP30	-7.405516	0.8
YDR137W	RGP1	YNL027W	CRZ1	1.026001	0.8
YMR263W	SAP30	YOR231W	MKK1	-0.22332	0.8
YMR078C	CTF18	YMR277W	FCP1	0.831424	0.8
YLR200W	YKE2	YPL219W	PCL8	0.959531	0.8
YAL011W	SWC3	YKL161C	YKL161C	-0.411377	0.8
YAL011W	SWC3	YKL048C	ELM1	0.452146	0.8
YMR263W	SAP30	YPR152C	URN1	-0.119966	0.8
YGL134W	PCL10	YMR263W	SAP30	0.231263	0.8
YBR112C	CYC8	YLR085C	ARP6	-0.712061	0.8
YAL011W	SWC3	YJL089W	SIP4	1.276152	0.8
YJL179W	PFD1	YOR076C	SKI7	0.697015	0.8
YHR030C	SLT2	YJL179W	PFD1	-0.30472	0.8
YFL029C	CAK1	YMR078C	CTF18	-7.795051	0.8
YAL011W	SWC3	YMR006C	PLB2	0.767698	0.8
YCR073C	SSK22	YMR078C	CTF18	-0.179226	0.8
YMR078C	CTF18	YPR111W	DBF20	0.468558	0.8
YKR031C	SPO14	YNL097C	PHO23	0.66934	0.8
YAL011W	SWC3	YBL056W	PTC3	0.698901	0.8
YJL100W	LSB6	YLR085C	ARP6	-0.030015	0.8
YGR161C	RTS3	YLR200W	YKE2	1.393366	0.8
YJL179W	PFD1	YLR273C	PIG1	0.102253	0.8
YBR200W	BEM1	YMR078C	CTF18	-1.239023	0.8
YGR130C	YGR130C	YLR200W	YKE2	-0.307595	0.8
YMR078C	CTF18	YPL209C	IPL1	-0.313775	0.8
YAL011W	SWC3	YML059C	NTE1	-0.044357	0.8
YGL126W	SCS3	YLR200W	YKE2	-0.387541	0.8
YDL235C	YPD1	YJL179W	PFD1	0.297886	0.8
YMR078C	CTF18	YOL113W	SKM1	-0.754888	0.8
YFL033C	RIM15	YLR085C	ARP6	-0.391113	0.8
YDR137W	RGP1	YOR119C	RIO1	-0.261906	0.8
YKR097W	PCK1	YNL097C	PHO23	0.02019	0.8
YGL215W	CLG1	YLR200W	YKE2	0.225549	0.8
YHR030C	SLT2	YMR078C	CTF18	0.248321	0.8
YER089C	PTC2	YLR085C	ARP6	1.304513	0.8
YBR160W	CDC28	YDR137W	RGP1	0.508046	0.8
YLR200W	YKE2	YNL056W	OCA2	-0.543291	0.8
YAL011W	SWC3	YDR236C	FMN1	0.029265	0.8
YHL020C	OPI1	YLR085C	ARP6	-4.578981	0.8
YGR130C	YGR130C	YMR263W	SAP30	0.418914	0.8
YLR200W	YKE2	YMR207C	HFA1	0.045135	0.8
YDR137W	RGP1	YDR422C	SIP1	-0.468533	0.8
YAL011W	SWC3	YBL105C	PKC1	0.081826	0.8
YCL040W	GLK1	YLR085C	ARP6	-0.086433	0.8
YHL032C	GUT1	YNL097C	PHO23	-0.360188	0.8
YJL083W	TAX4	YNL097C	PHO23	0.292356	0.8
YJL179W	PFD1	YKL051W	SFK1	-0.578644	0.8
YBR093C	PHO5	YMR078C	CTF18	0.425553	0.8
YAR018C	KIN3	YJL179W	PFD1	-0.215611	0.8
YIL095W	PRK1	YMR263W	SAP30	0.059669	0.8
YFL033C	RIM15	YLR200W	YKE2	-2.49065	0.8
YJL179W	PFD1	YMR220W	ERG8	1.655748	0.8
YLR260W	LCB5	YMR263W	SAP30	0.510584	0.8
YIL147C	SLN1	YLR200W	YKE2	-1.071224	0.8
YAL011W	SWC3	YMR207C	HFA1	-0.295225	0.8
YLR085C	ARP6	YPL026C	SKS1	0.225511	0.8
YLR200W	YKE2	YOL078W	AVO1	0.680353	0.8
YLR200W	YKE2	YPR104C	FHL1	0.666558	0.8
YFL031W	HAC1	YJL179W	PFD1	-0.558624	0.8
YKR099W	BAS1	YMR078C	CTF18	-0.224917	0.8
YDR137W	RGP1	YIL002C	INP51	-0.812986	0.8
YGR240C	PFK1	YNL097C	PHO23	0.319471	0.8
YHL007C	STE20	YLR200W	YKE2	-1.608817	0.8
YDR208W	MSS4	YNL097C	PHO23	-0.085866	0.8
YDR137W	RGP1	YNL325C	FIG4	1.430321	0.8
YJL095W	BCK1	YLR200W	YKE2	-2.464249	0.8
YJL179W	PFD1	YPL109C	YPL109C	0.577471	0.8
YAL011W	SWC3	YOL136C	PFK27	-0.105515	0.8
YBR128C	ATG14	YMR078C	CTF18	0.816039	0.8
YDR137W	RGP1	YLR151C	PCD1	1.156184	0.8
YDR523C	SPS1	YLR085C	ARP6	-0.332324	0.8
YLR253W	YLR253W	YMR263W	SAP30	-0.790244	0.8
YJR057W	CDC8	YLR200W	YKE2	0.284765	0.8
YIL113W	SDP1	YJL179W	PFD1	0.324541	0.8
YAL011W	SWC3	YGR052W	FMP48	0.007043	0.8
YBL009W	ALK2	YMR078C	CTF18	0.008314	0.8
YDR137W	RGP1	YEL042W	GDA1	0.483054	0.8
YAL011W	SWC3	YGR161C	RTS3	0.222395	0.8
YLR085C	ARP6	YMR207C	HFA1	0.193846	0.8
YAR014C	BUD14	YLR200W	YKE2	0.044758	0.8
YHL029C	OCA5	YMR078C	CTF18	-0.410213	0.8
YDR422C	SIP1	YLR200W	YKE2	-0.897935	0.8
YMR078C	CTF18	YMR104C	YPK2	0.008314	0.8
YCR073W-A	SOL2	YLR200W	YKE2	-1.024572	0.8
YDR122W	KIN1	YMR078C	CTF18	0.236413	0.8
YJR105W	ADO1	YNL097C	PHO23	0.017242	0.8
YGL126W	SCS3	YNL097C	PHO23	1.306027	0.8
YAL011W	SWC3	YCR026C	NPP1	-0.055491	0.8
YHR135C	YCK1	YJL179W	PFD1	-0.541599	0.8
YER089C	PTC2	YMR263W	SAP30	-0.138253	0.8
YDR507C	GIN4	YMR078C	CTF18	1.056374	0.8
YML016C	PPZ1	YMR078C	CTF18	-0.644595	0.8
YDL214C	PRR2	YMR263W	SAP30	-1.031665	0.8
YCL055W	KAR4	YNL097C	PHO23	0.030927	0.8
YGR274C	TAF1	YJL179W	PFD1	0.265239	0.8
YIL002C	INP51	YMR263W	SAP30	-0.09696	0.8
YAL011W	SWC3	YKR099W	BAS1	0.872654	0.8
YAL011W	SWC3	YKL190W	CNB1	-0.889153	0.8
YBL105C	PKC1	YDR137W	RGP1	0.344036	0.8
YKL001C	MET14	YMR078C	CTF18	0.064022	0.8
YAL011W	SWC3	YNL116W	DMA2	0.00206	0.8
YFR034C	PHO4	YNL097C	PHO23	-0.286018	0.8
YKL139W	CTK1	YNL097C	PHO23	-10.77474	0.8
YDR137W	RGP1	YDR321W	ASP1	-1.507037	0.8
YDR137W	RGP1	YJL128C	PBS2	-3.465138	0.8
YDR454C	GUK1	YNL097C	PHO23	-0.971702	0.8
YCR073W-A	SOL2	YDR137W	RGP1	-0.858787	0.8
YJL179W	PFD1	YLL010C	PSR1	1.618726	0.8
YAL011W	SWC3	YJR105W	ADO1	4.255238	0.8
YDR137W	RGP1	YHR075C	PPE1	0.049831	0.8
YBR011C	IPP1	YNL097C	PHO23	0.116441	0.8
YLR200W	YKE2	YLR260W	LCB5	1.323323	0.8
YHR044C	DOG1	YMR078C	CTF18	0.585593	0.8
YBR160W	CDC28	YNL097C	PHO23	0.035638	0.8
YDR137W	RGP1	YGL180W	ATG1	-0.528065	0.8
YGR040W	KSS1	YJL179W	PFD1	-0.453733	0.8
YAL011W	SWC3	YGR116W	SPT6	-0.353905	0.8
YAL011W	SWC3	YPL109C	YPL109C	-0.307	0.8
YDR122W	KIN1	YMR263W	SAP30	-0.293371	0.8
YDL108W	KIN28	YJL179W	PFD1	0.05613	0.8
YLR200W	YKE2	YPR025C	CCL1	0.075264	0.8
YKL198C	PTK1	YLR200W	YKE2	-0.390368	0.8
YGL180W	ATG1	YMR078C	CTF18	0.830829	0.8
YMR263W	SAP30	YPL026C	SKS1	-0.98877	0.8
YDR137W	RGP1	YKL208W	CBT1	-0.899504	0.8
YDR137W	RGP1	YDR373W	FRQ1	1.506016	0.8
YLR016C	PML1	YLR085C	ARP6	-0.317372	0.8
YAL011W	SWC3	YDR147W	EKI1	-0.007389	0.8
YLR200W	YKE2	YOL016C	CMK2	-0.118412	0.8
YAL011W	SWC3	YDL025C	YDL025C	0.035454	0.8
YDR503C	LPP1	YJL179W	PFD1	-2.10884	0.8
YLR085C	ARP6	YML057W	CMP2	-1.670218	0.8
YDR373W	FRQ1	YNL097C	PHO23	-0.798196	0.8
YJR105W	ADO1	YLR200W	YKE2	0.423685	0.8
YMR263W	SAP30	YOL045W	PSK2	-1.337614	0.8
YLR200W	YKE2	YPL026C	SKS1	0.753048	0.8
YDR137W	RGP1	YER118C	SHO1	-0.127103	0.8
YBR164C	ARL1	YNL097C	PHO23	0.663731	0.8
YDL090C	RAM1	YMR263W	SAP30	-6.863073	0.8
YLR200W	YKE2	YNL106C	INP52	-5.928272	0.8
YDR137W	RGP1	YPR104C	FHL1	1.017795	0.8
YLR085C	ARP6	YNL289W	PCL1	0.379892	0.8
YFR053C	HXK1	YMR263W	SAP30	-0.271499	0.8
YKR031C	SPO14	YMR263W	SAP30	0.66934	0.8
YDL108W	KIN28	YLR085C	ARP6	-0.02073	0.8
YAL011W	SWC3	YKL067W	YNK1	0.114491	0.8
YAL011W	SWC3	YAR014C	BUD14	0.725292	0.8
YLR085C	ARP6	YMR311C	GLC8	-0.45691	0.8
YFR034C	PHO4	YLR200W	YKE2	0.625706	0.8
YBL068W	PRS4	YNL097C	PHO23	-0.149136	0.8
YNL097C	PHO23	YOR083W	WHI5	0.323255	0.8
YML112W	CTK3	YNL097C	PHO23	-0.904885	0.8
YBL056W	PTC3	YNL097C	PHO23	0.770579	0.8
YNL097C	PHO23	YPR073C	LTP1	0.210611	0.8
YER129W	SAK1	YNL097C	PHO23	1.051106	0.8
YLR085C	ARP6	YNL027W	CRZ1	0.263219	0.8
YKR097W	PCK1	YLR085C	ARP6	0.406068	0.8
YMR263W	SAP30	YNL207W	RIO2	1.14728	0.8
YFL010C	WWM1	YMR263W	SAP30	0.156301	0.8
YCL040W	GLK1	YMR078C	CTF18	0.053302	0.8
YMR311C	GLC8	YNL097C	PHO23	-1.999993	0.8
YAL011W	SWC3	YMR068W	AVO2	0.051214	0.8
YJL179W	PFD1	YOR231W	MKK1	1.508093	0.8
YAL011W	SWC3	YOR233W	KIN4	0.265569	0.8
YDR137W	RGP1	YOL100W	PKH2	0.552549	0.8
YMR139W	RIM11	YMR263W	SAP30	0.286976	0.8
YDL127W	PCL2	YLR085C	ARP6	0.444141	0.8
YBR020W	GAL1	YLR200W	YKE2	0.4511	0.8
YAL011W	SWC3	YDR507C	GIN4	0.636392	0.8
YBR136W	MEC1	YJL179W	PFD1	-0.015665	0.8
YIL095W	PRK1	YLR085C	ARP6	0.067265	0.8
YJR105W	ADO1	YMR078C	CTF18	-2.112375	0.8
YDR072C	IPT1	YJL179W	PFD1	0.518411	0.8
YKL203C	TOR2	YLR085C	ARP6	0.275678	0.8
YDR287W	INM2	YNL097C	PHO23	0.632046	0.8
YAL011W	SWC3	YDL127W	PCL2	0.522065	0.8
YNL097C	PHO23	YPL228W	CET1	0.758287	0.8
YDR137W	RGP1	YLL019C	KNS1	-2.705691	0.8
YBR020W	GAL1	YJL179W	PFD1	0.759218	0.8
YDR137W	RGP1	YNL099C	OCA1	4.921173	0.8
YDR137W	RGP1	YKR097W	PCK1	-0.105474	0.8
YAL011W	SWC3	YDL214C	PRR2	0.463872	0.8
YAL017W	PSK1	YNL097C	PHO23	-0.650633	0.8
YDR422C	SIP1	YMR263W	SAP30	-0.365137	0.8
YLR085C	ARP6	YOR143C	THI80	-0.312009	0.8
YDR137W	RGP1	YLL010C	PSR1	0.046822	0.8
YJL179W	PFD1	YJR094C	IME1	0.030038	0.8
YEL042W	GDA1	YLR085C	ARP6	-0.363697	0.8
YHR076W	PTC7	YJL179W	PFD1	-0.528411	0.8
YER129W	SAK1	YLR200W	YKE2	0.513117	0.8
YJL179W	PFD1	YMR291W	YMR291W	-0.115613	0.8
YHR206W	SKN7	YLR085C	ARP6	-0.105927	0.8
YJL179W	PFD1	YKL074C	MUD2	1.76698	0.8
YDR072C	IPT1	YDR137W	RGP1	-1.461362	0.8
YAL011W	SWC3	YMR120C	ADE17	0.64334	0.8
YKL190W	CNB1	YLR200W	YKE2	0.447878	0.8
YDL127W	PCL2	YLR200W	YKE2	1.420858	0.8
YLR200W	YKE2	YNR047W	FPK1	0.377197	0.8
YAL011W	SWC3	YNL233W	BNI4	-0.248869	0.8
YAL011W	SWC3	YLR238W	FAR10	0.174261	0.8
YAL011W	SWC3	YGL035C	MIG1	-0.206998	0.8
YKL161C	YKL161C	YNL097C	PHO23	-0.190479	0.8
YERO83C	YERO83C	YJL179W	PFD1	0.712754	0.8
YAL011W	SWC3	YMR311C	GLC8	-0.146122	0.8
YML007W	YAP1	YMR078C	CTF18	-5.283528	0.8
YIL045W	PIG2	YNL097C	PHO23	0.00476	0.8
YLR085C	ARP6	YNL267W	PIK1	0.187735	0.8
YDR137W	RGP1	YOR140W	SFL1	-0.887666	0.8
YAL011W	SWC3	YCL040W	GLK1	-0.25094	0.8
YDR436W	PPZ2	YMR078C	CTF18	-0.109206	0.8
YAL011W	SWC3	YNR012W	URK1	-0.025023	0.8
YAL011W	SWC3	YHR076W	PTC7	-0.55426	0.8
YKR019C	IRS4	YMR263W	SAP30	0.609041	0.8
YAL011W	SWC3	YOR090C	PTC5	1.291306	0.8
YML059C	NTE1	YMR263W	SAP30	0.848918	0.8
YBR011C	IPP1	YMR078C	CTF18	-0.778512	0.8
YJL100W	LSB6	YMR263W	SAP30	-0.483753	0.8
YBR022W	POA1	YJL179W	PFD1	0.519539	0.8
YBR160W	CDC28	YLR085C	ARP6	0.25584	0.8
YBR112C	CYC8	YLR200W	YKE2	-0.959854	0.8
YIL042C	PKP1	YLR085C	ARP6	-0.520994	0.8
YHR135C	YCK1	YMR078C	CTF18	0.045189	0.8
YGR161C	RTS3	YNL097C	PHO23	-0.296734	0.8
YDL090C	RAM1	YLR200W	YKE2	-6.960819	0.8
YDR507C	GIN4	YJL179W	PFD1	0.532704	0.8
YKL208W	CBT1	YLR085C	ARP6	-0.264351	0.8
YKL024C	URA6	YMR078C	CTF18	0.368452	0.8
YNL097C	PHO23	YOL016C	CMK2	-0.264482	0.8
YGL134W	PCL10	YLR085C	ARP6	0.327918	0.8
YLR200W	YKE2	YOR208W	PTP2	0.842557	0.8
YMR263W	SAP30	YPL213W	LEA1	0.04499	0.8
YLL019C	KNS1	YMR263W	SAP30	1.5608	0.8
YDL235C	YPD1	YMR263W	SAP30	-9.053289	0.8
YLR096W	KIN2	YMR263W	SAP30	-1.318484	0.8
YJL083W	TAX4	YLR085C	ARP6	-0.281033	0.8
YGR274C	TAF1	YLR085C	ARP6	-2.018027	0.8
YAL011W	SWC3	YGR080W	TWF1	0.087687	0.8
YLL019C	KNS1	YMR078C	CTF18	0.990555	0.8
YGR116W	SPT6	YMR078C	CTF18	2.109811	0.8
YHR206W	SKN7	YNL097C	PHO23	0.807212	0.8
YNL097C	PHO23	YNL106C	INP52	-2.195649	0.8
YAL038W	CDC19	YDR137W	RGP1	0.061574	0.8
YJL179W	PFD1	YLR253W	YLR253W	0.265285	0.8
YDR137W	RGP1	YGL067W	NPY1	0.615155	0.8
YMR078C	CTF18	YOL128C	YGK3	-0.389181	0.8
YLR200W	YKE2	YNR016C	ACC1	0.040487	0.8
YMR263W	SAP30	YPL109C	YPL109C	0.243602	0.8
YAL011W	SWC3	YLR253W	YLR253W	0.145414	0.8
YAL038W	CDC19	YMR078C	CTF18	-0.058373	0.8
YJL179W	PFD1	YKL161C	YKL161C	-0.685495	0.8
YJL057C	IKS1	YLR200W	YKE2	-0.716374	0.8
YDR137W	RGP1	YMR006C	PLB2	1.084931	0.8
YJL179W	PFD1	YML057W	CMP2	1.245671	0.8
YFL010C	WWM1	YLR085C	ARP6	0.008314	0.8
YLL021W	SPA2	YMR078C	CTF18	0.758109	0.8
YLR200W	YKE2	YNL207W	RIO2	0.917105	0.8
YDR137W	RGP1	YHR215W	PHO12	0.149898	0.8
YNL097C	PHO23	YOL113W	SKM1	0.303225	0.8
YMR078C	CTF18	YNL056W	OCA2	-0.63921	0.8
YMR263W	SAP30	YPL209C	IPL1	0.258569	0.8
YLR200W	YKE2	YPR073C	LTP1	0.115907	0.8
YCR027C	RHB1	YJL179W	PFD1	0.096713	0.8
YDR137W	RGP1	YNL207W	RIO2	1.344582	0.8
YDL127W	PCL2	YJL179W	PFD1	0.782227	0.8
YHR186C	KOG1	YNL097C	PHO23	-0.364957	0.8
YDR137W	RGP1	YGR240C	PFK1	-0.582772	0.8
YIL147C	SLN1	YNL097C	PHO23	-0.326046	0.8
YHL029C	OCA5	YMR263W	SAP30	0.915164	0.8
YAL011W	SWC3	YPL228W	CET1	-0.694162	0.8
YMR078C	CTF18	YNR012W	URK1	0.639614	0.8
YHR135C	YCK1	YLR200W	YKE2	0.100455	0.8
YAL011W	SWC3	YCR079W	PTC6	-0.327722	0.8
YDR137W	RGP1	YPR111W	DBF20	-0.35263	0.8
YGR080W	TWF1	YMR078C	CTF18	0.026787	0.8
YCR073W-A	SOL2	YJL179W	PFD1	-0.745701	0.8
YBR022W	POA1	YLR200W	YKE2	-0.067551	0.8
YJL179W	PFD1	YOR171C	LCB4	1.088938	0.8
YAL011W	SWC3	YHL007C	STE20	-1.390152	0.8
YDR162C	NBP2	YJL179W	PFD1	-2.859397	0.8
YJL179W	PFD1	YLR133W	CKI1	0.978117	0.8
YFL033C	RIM15	YMR263W	SAP30	-2.626762	0.8
YJL179W	PFD1	YLR433C	CNA1	0.165924	0.8
YKL190W	CNB1	YMR263W	SAP30	-0.04835	0.8
YDR137W	RGP1	YML057W	CMP2	2.700616	0.8
YLR200W	YKE2	YPL228W	CET1	-0.445061	0.8
YDR137W	RGP1	YPL141C	YPL141C	0.008314	0.8
YDL127W	PCL2	YNL097C	PHO23	0.284319	0.8
YNL097C	PHO23	YNL135C	FPR1	0.567541	0.8
YAL011W	SWC3	YLR151C	PCD1	0.936894	0.8
YDR284C	DPP1	YMR078C	CTF18	0.877675	0.8
YMR078C	CTF18	YOR143C	THI80	0.169044	0.8
YER093C	TSC11	YLR200W	YKE2	-0.979693	0.8
YDR137W	RGP1	YJR057W	CDC8	0.57966	0.8
YAL011W	SWC3	YBL005W	PDR3	-0.00924	0.8
YDR137W	RGP1	YIL050W	PCL7	0.067037	0.8
YJR110W	YMR1	YMR263W	SAP30	-0.672347	0.8
YHL032C	GUT1	YMR263W	SAP30	-0.360188	0.8
YDL236W	PHO13	YLR085C	ARP6	-0.11169	0.8
YAL011W	SWC3	YGL021W	ALK1	0.4993	0.8
YAL011W	SWC3	YFL010C	WWM1	-0.743949	0.8
YDR481C	PHO8	YNL097C	PHO23	0.174128	0.8
YER062C	HOR2	YMR263W	SAP30	-0.250733	0.8
YDR137W	RGP1	YOL128C	YGK3	-0.621051	0.8
YDR137W	RGP1	YHL032C	GUT1	0.990883	0.8
YJL004C	SYS1	YLR085C	ARP6	-1.662482	0.8
YLR085C	ARP6	YLR133W	CKI1	0.796974	0.8
YDR435C	PPM1	YMR078C	CTF18	-0.168929	0.8
YMR078C	CTF18	YOR101W	RAS1	0.691957	0.8
YKL161C	YKL161C	YMR078C	CTF18	0.56291	0.8
YKR053C	YSR3	YLR085C	ARP6	-0.567454	0.8
YJL179W	PFD1	YLR096W	KIN2	0.031578	0.8
YJR057W	CDC8	YLR085C	ARP6	0.013709	0.8
YAL011W	SWC3	YHR082C	KSP1	-0.261699	0.8
YAL011W	SWC3	YPL140C	MKK2	-0.66738	0.8
YJR057W	CDC8	YMR078C	CTF18	1.089594	0.8
YNL097C	PHO23	YPL236C	YPL236C	0.865059	0.8
YMR078C	CTF18	YOR076C	SKI7	0.335349	0.8
YJL179W	PFD1	YNL128W	TEP1	0.275491	0.8
YFR053C	HXK1	YMR078C	CTF18	-0.520977	0.8
YKL074C	MUD2	YNL097C	PHO23	0.976837	0.8
YNL056W	OCA2	YNL097C	PHO23	0.242749	0.8
YHR076W	PTC7	YLR085C	ARP6	-0.776742	0.8
YGL215W	CLG1	YJL179W	PFD1	-0.06271	0.8
YDR454C	GUK1	YLR200W	YKE2	1.653982	0.8
YMR263W	SAP30	YPL203W	TPK2	-0.613084	0.8
YAL011W	SWC3	YCR027C	RHB1	-0.10612	0.8
YGR081C	SLX9	YJL179W	PFD1	0.77179	0.8
YLR200W	YKE2	YML070W	DAK1	-0.243187	0.8
YDR137W	RGP1	YDR283C	GCN2	-0.89351	0.8
YNL097C	PHO23	YOL078W	AVO1	-0.082016	0.8
YLR085C	ARP6	YLR151C	PCD1	0.743442	0.8
YDR137W	RGP1	YMR277W	FCP1	0.440042	0.8
YGL179C	TOS3	YLR085C	ARP6	-0.118626	0.8
YDR137W	RGP1	YDR503C	LPP1	-1.997705	0.8
YIL107C	PFK26	YJL179W	PFD1	-0.026393	0.8
YJL179W	PFD1	YOR101W	RAS1	1.437607	0.8
YLR085C	ARP6	YMR277W	FCP1	0.701728	0.8
YFR014C	CMK1	YMR263W	SAP30	-0.853754	0.8
YDL108W	KIN28	YNL097C	PHO23	0.282008	0.8
YKL116C	PRR1	YMR078C	CTF18	-0.2035	0.8
YCR091W	KIN82	YJL179W	PFD1	0.464327	0.8
YFR053C	HXK1	YLR085C	ARP6	0.146536	0.8
YDR137W	RGP1	YJL058C	BIT61	0.671384	0.8
YBR126C	TPS1	YNL097C	PHO23	-2.524546	0.8
YAL011W	SWC3	YLL021W	SPA2	0.040834	0.8
YDR236C	FMN1	YMR263W	SAP30	-0.162554	0.8
YAL011W	SWC3	YER052C	HOM3	-0.053117	0.8
YLR200W	YKE2	YMR311C	GLC8	-1.053121	0.8
YLL010C	PSR1	YLR200W	YKE2	-0.530128	0.8
YGL158W	RCK1	YMR263W	SAP30	-0.654539	0.8
YNL097C	PHO23	YNL129W	NRK1	-0.329432	0.8
YER118C	SHO1	YNL097C	PHO23	-0.141574	0.8
YLR200W	YKE2	YNL233W	BNI4	-1.096306	0.8
YLL011W	SOF1	YLR085C	ARP6	0.522116	0.8
YJL155C	FBP26	YJL179W	PFD1	0.141925	0.8
YJL179W	PFD1	YML007W	YAP1	-0.547145	0.8
YAL011W	SWC3	YER093C	TSC11	-0.272177	0.8
YERO83C	YERO83C	YMR078C	CTF18	-1.939913	0.8
YLR200W	YKE2	YNR009W	NRM1	-0.864247	0.8
YBR092C	PHO3	YLR085C	ARP6	0.008314	0.8
YBR059C	AKL1	YLR200W	YKE2	-0.079356	0.8
YGL067W	NPY1	YMR078C	CTF18	0.657652	0.8
YAL011W	SWC3	YBR276C	PPS1	0.024125	0.8
YMR078C	CTF18	YPL141C	YPL141C	0.201659	0.8
YHR043C	DOG2	YJL179W	PFD1	0.169499	0.8
YHR044C	DOG1	YMR263W	SAP30	-0.276114	0.8
YIL042C	PKP1	YMR078C	CTF18	-0.748444	0.8
YLR085C	ARP6	YMR104C	YPK2	0.388722	0.8
YDR137W	RGP1	YLR096W	KIN2	0.193662	0.8
YBR182C	SMP1	YJL179W	PFD1	-0.37667	0.8
YLR085C	ARP6	YOR208W	PTP2	0.852944	0.8
YAL011W	SWC3	YDR122W	KIN1	-0.212425	0.8
YGR130C	YGR130C	YNL097C	PHO23	0.418914	0.8
YDR373W	FRQ1	YLR085C	ARP6	0.204761	0.8
YDL127W	PCL2	YDR137W	RGP1	0.024724	0.8
YBR129C	OPY1	YJL179W	PFD1	-1.246961	0.8
YNL097C	PHO23	YOR101W	RAS1	-0.172232	0.8
YMR267W	PPA2	YNL097C	PHO23	-0.757758	0.8
YJL179W	PFD1	YMR120C	ADE17	1.230221	0.8
YDR137W	RGP1	YJR094C	IME1	0.081878	0.8
YBR136W	MEC1	YLR200W	YKE2	-2.354392	0.8
YAL011W	SWC3	YDR490C	PKH1	-0.248763	0.8
YGR240C	PFK1	YJL179W	PFD1	0.445039	0.8
YERO83C	YERO83C	YLR200W	YKE2	1.10546	0.8
YAL011W	SWC3	YDR072C	IPT1	0.033098	0.8
YLR085C	ARP6	YNL051W	COG5	-0.047277	0.8
YMR078C	CTF18	YOL045W	PSK2	0.365629	0.8
YJL004C	SYS1	YMR078C	CTF18	-0.432951	0.8
YNL097C	PHO23	YNL217W	YNL217W	0.408364	0.8
YAL011W	SWC3	YEL042W	GDA1	-0.115167	0.8
YDR137W	RGP1	YPR152C	URN1	-0.507616	0.8
YLR200W	YKE2	YPR054W	SMK1	-0.103492	0.8
YGR116W	SPT6	YMR263W	SAP30	0.131102	0.8
YLR085C	ARP6	YOR171C	LCB4	-0.297723	0.8
YLR133W	CKI1	YLR200W	YKE2	0.476946	0.8
YCR079W	PTC6	YDR137W	RGP1	-1.98297	0.8
YLR200W	YKE2	YPR152C	URN1	1.509311	0.8
YFR014C	CMK1	YMR078C	CTF18	-0.961256	0.8
YLR410W	VIP1	YMR263W	SAP30	0.208969	0.8
YML070W	DAK1	YNL097C	PHO23	0.278858	0.8
YJL089W	SIP4	YLR200W	YKE2	1.227347	0.8
YLR085C	ARP6	YNL053W	MSG5	0.28452	0.8
YDL025C	YDL025C	YLR200W	YKE2	-0.368446	0.8
YML057W	CMP2	YMR263W	SAP30	0.669065	0.8
YIL042C	PKP1	YLR200W	YKE2	-0.141014	0.8
YFR034C	PHO4	YMR263W	SAP30	-0.286018	0.8
YMR008C	PLB1	YMR078C	CTF18	1.161869	0.8
YDL214C	PRR2	YJL179W	PFD1	0.038128	0.8
YGR194C	XKS1	YNL097C	PHO23	-0.243435	0.8
YMR078C	CTF18	YPL120W	VPS30	0.277782	0.8
YJL179W	PFD1	YKL067W	YNK1	0.008314	0.8
YLR085C	ARP6	YLR240W	VPS34	-0.145202	0.8
YLR200W	YKE2	YNL053W	MSG5	-0.371271	0.8
YBR059C	AKL1	YNL097C	PHO23	-2.061833	0.8
YDR137W	RGP1	YNL116W	DMA2	-0.267713	0.8
YHL007C	STE20	YMR078C	CTF18	-0.58438	0.8
YFL053W	DAK2	YLR200W	YKE2	-0.551538	0.8
YJL128C	PBS2	YMR078C	CTF18	-0.96856	0.8
YCR073W-A	SOL2	YMR078C	CTF18	0.008314	0.8
YJR057W	CDC8	YNL097C	PHO23	-0.025101	0.8
YER129W	SAK1	YLR085C	ARP6	0.350819	0.8
YGL253W	HXK2	YLR200W	YKE2	-1.471254	0.8
YAL011W	SWC3	YLR248W	RCK2	1.258878	0.8
YBL005W	PDR3	YJL179W	PFD1	-0.114985	0.8
YDR247W	VHS1	YJL179W	PFD1	-0.1501	0.8
YMR263W	SAP30	YNL056W	OCA2	0.242749	0.8
YLR085C	ARP6	YPL141C	YPL141C	0.426747	0.8
YAL011W	SWC3	YIL113W	SDP1	0.884205	0.8
YLR085C	ARP6	YNL041C	COG6	-2.698625	0.8
YGR052W	FMP48	YLR085C	ARP6	0.008314	0.8
YFL031W	HAC1	YNL097C	PHO23	0.151909	0.8
YNL097C	PHO23	YOL136C	PFK27	-0.118933	0.8
YHR082C	KSP1	YJL179W	PFD1	0.037298	0.8
YCR073C	SSK22	YNL097C	PHO23	-0.514384	0.8
YDR523C	SPS1	YJL179W	PFD1	0.426081	0.8
YGR240C	PFK1	YLR085C	ARP6	-0.31457	0.8
YDR074W	TPS2	YNL097C	PHO23	-0.695162	0.8
YLR085C	ARP6	YPL115C	BEM3	0.614386	0.8
YBL056W	PTC3	YMR263W	SAP30	0.770579	0.8
YJL179W	PFD1	YNL135C	FPR1	3.071658	0.8
YDR137W	RGP1	YGL021W	ALK1	-0.068673	0.8
YKR053C	YSR3	YLR200W	YKE2	-0.607714	0.8
YAL011W	SWC3	YDR373W	FRQ1	0.332213	0.8
YBR164C	ARL1	YLR085C	ARP6	0.636442	0.8
YDR137W	RGP1	YNL032W	SIW14	1.958415	0.8
YJR017C	ESS1	YLR085C	ARP6	0.139555	0.8
YMR078C	CTF18	YNR032W	PPG1	0.656877	0.8
YBR252W	DUT1	YMR263W	SAP30	1.134982	0.8
YDR137W	RGP1	YKL193C	SDS22	2.459108	0.8
YLR433C	CNA1	YMR078C	CTF18	0.308578	0.8
YLR085C	ARP6	YNL032W	SIW14	0.151311	0.8
YCL024W	KCC4	YNL097C	PHO23	-0.076962	0.8
YIL050W	PCL7	YMR078C	CTF18	-0.447626	0.8
YJL179W	PFD1	YLR151C	PCD1	0.050558	0.8
YDR137W	RGP1	YNL289W	PCL1	0.042605	0.8
YLR200W	YKE2	YPR111W	DBF20	-0.016856	0.8
YDR137W	RGP1	YMR008C	PLB1	-0.252713	0.8
YDR208W	MSS4	YMR263W	SAP30	-0.085866	0.8
YHR079C	IRE1	YNL097C	PHO23	-1.854547	0.8
YLR085C	ARP6	YML007W	YAP1	-0.934644	0.8
YBR011C	IPP1	YLR200W	YKE2	-0.032505	0.8
YLR085C	ARP6	YLR248W	RCK2	0.393704	0.8
YGL190C	CDC55	YJL179W	PFD1	-10.460997	0.8
YDR137W	RGP1	YDR466W	PKH3	1.870991	0.8
YGL215W	CLG1	YMR078C	CTF18	0.862149	0.8
YDR137W	RGP1	YNR034W	SOL1	0.394438	0.8
YDR137W	RGP1	YERO83C	YERO83C	0.213931	0.8
YHL020C	OPI1	YJL179W	PFD1	0.620213	0.8
YLR273C	PIG1	YMR263W	SAP30	1.094553	0.8
YGR123C	PPT1	YJL179W	PFD1	0.052455	0.8
YJL179W	PFD1	YNL183C	NPR1	-0.718514	0.8
YLR085C	ARP6	YOR227W	HER1	0.477231	0.8
YIL107C	PFK26	YMR078C	CTF18	-0.09626	0.8
YLR085C	ARP6	YNR009W	NRM1	-0.044587	0.8
YCR079W	PTC6	YNL097C	PHO23	0.70841	0.8
YDR137W	RGP1	YLR133W	CKI1	-0.030584	0.8
YIL002C	INP51	YLR200W	YKE2	0.0	0.8
YER114C	BOI2	YMR263W	SAP30	0.137597	0.8
YER099C	PRS2	YLR085C	ARP6	-0.426272	0.8
YDR147W	EKI1	YMR263W	SAP30	-0.194757	0.8
YNL097C	PHO23	YPR054W	SMK1	1.104802	0.8
YER114C	BOI2	YLR200W	YKE2	-0.150282	0.8
YDR067C	OCA6	YLR085C	ARP6	-0.037224	0.8
YLR200W	YKE2	YOL065C	INP54	-0.791588	0.8
YDL028C	MPS1	YDR137W	RGP1	2.535886	0.8
YFL029C	CAK1	YMR263W	SAP30	-1.232695	0.8
YDR137W	RGP1	YHR124W	NDT80	0.339289	0.8
YNL097C	PHO23	YPR152C	URN1	-0.119966	0.8
YMR263W	SAP30	YOL061W	PRS5	0.831748	0.8
YER099C	PRS2	YMR263W	SAP30	0.585921	0.8
YHR030C	SLT2	YNL097C	PHO23	-4.627717	0.8
YDR137W	RGP1	YJL165C	HAL5	-1.691922	0.8
YLR200W	YKE2	YMR291W	YMR291W	-0.520528	0.8
YER134C	YER134C	YLR085C	ARP6	0.382428	0.8
YKL051W	SFK1	YLR200W	YKE2	-0.143727	0.8
YDR137W	RGP1	YHL007C	STE20	2.634026	0.8
YMR263W	SAP30	YMR291W	YMR291W	-0.601289	0.8
YDR466W	PKH3	YNL097C	PHO23	0.23015	0.8
YKL116C	PRR1	YLR200W	YKE2	0.107227	0.8
YBR059C	AKL1	YDR137W	RGP1	-5.578854	0.8
YDR137W	RGP1	YMR068W	AVO2	-0.783725	0.8
YAL011W	SWC3	YPL209C	IPL1	0.010499	0.8
YDR454C	GUK1	YJL179W	PFD1	1.438612	0.8
YFL053W	DAK2	YNL097C	PHO23	-1.161685	0.8
YHR215W	PHO12	YNL097C	PHO23	0.946624	0.8
YAL011W	SWC3	YJL100W	LSB6	0.117612	0.8
YDR137W	RGP1	YGL215W	CLG1	-2.598559	0.8
YBR182C	SMP1	YMR078C	CTF18	0.44906	0.8
YGL067W	NPY1	YMR263W	SAP30	-2.685977	0.8
YDR137W	RGP1	YKL161C	YKL161C	-0.176505	0.8
YMR263W	SAP30	YNL116W	DMA2	0.356576	0.8
YDR137W	RGP1	YHR030C	SLT2	1.198131	0.8
YMR078C	CTF18	YNR031C	SSK2	-0.136814	0.8
YDR137W	RGP1	YNL129W	NRK1	-0.237951	0.8
YAL011W	SWC3	YKL074C	MUD2	-2.809053	0.8
YAL011W	SWC3	YNL056W	OCA2	0.008314	0.8
YMR078C	CTF18	YPL140C	MKK2	-0.636108	0.8
YDR137W	RGP1	YHR046C	INM1	0.008314	0.8
YIL147C	SLN1	YMR263W	SAP30	-0.326046	0.8
YAL011W	SWC3	YNL020C	ARK1	-0.831257	0.8
YNL097C	PHO23	YNL183C	NPR1	-1.84122	0.8
YAL011W	SWC3	YDR436W	PPZ2	0.284634	0.8
YAL011W	SWC3	YERO83C	YERO83C	-5.019158	0.8
YKR053C	YSR3	YNL097C	PHO23	-0.314237	0.8
YGL179C	TOS3	YMR078C	CTF18	-0.204075	0.8
YHR082C	KSP1	YMR263W	SAP30	-0.214334	0.8
YAR018C	KIN3	YMR078C	CTF18	-0.451076	0.8
YDR137W	RGP1	YGR161C	RTS3	1.356055	0.8
YLR200W	YKE2	YML059C	NTE1	-0.673624	0.8
YDL079C	MRK1	YMR078C	CTF18	0.618515	0.8
YJR105W	ADO1	YLR085C	ARP6	-1.635819	0.8
YMR263W	SAP30	YPR106W	ISR1	0.087979	0.8
YCR079W	PTC6	YLR200W	YKE2	-1.240613	0.8
YBR200W	BEM1	YMR263W	SAP30	-3.756707	0.8
YMR263W	SAP30	YNL309W	STB1	0.386795	0.8
YKL048C	ELM1	YNL097C	PHO23	0.894306	0.8
YDR028C	REG1	YDR137W	RGP1	1.241203	0.8
YAL011W	SWC3	YKL051W	SFK1	0.01505	0.8
YLR200W	YKE2	YMR006C	PLB2	-0.010845	0.8
YBR128C	ATG14	YJL179W	PFD1	1.233367	0.8
YAL011W	SWC3	YJL095W	BCK1	0.670826	0.8
YLR085C	ARP6	YPL209C	IPL1	0.271841	0.8
YAL011W	SWC3	YNL267W	PIK1	-0.37822	0.8
YBR164C	ARL1	YMR078C	CTF18	1.21507	0.8
YLR085C	ARP6	YLR433C	CNA1	-0.993742	0.8
YKL067W	YNK1	YNL097C	PHO23	0.818019	0.8
YAL011W	SWC3	YLL010C	PSR1	-1.045201	0.8
YBL009W	ALK2	YJL179W	PFD1	-0.780092	0.8
YJL179W	PFD1	YPL137C	GIP3	1.388221	0.8
YBR136W	MEC1	YLR085C	ARP6	0.166803	0.8
YAL011W	SWC3	YKR031C	SPO14	0.027	0.8
YJL157C	FAR1	YLR200W	YKE2	-1.184741	0.8
YGR052W	FMP48	YMR263W	SAP30	-0.560083	0.8
YGL179C	TOS3	YLR200W	YKE2	-1.180604	0.8
YDR137W	RGP1	YPR025C	CCL1	0.441216	0.8
YDR466W	PKH3	YMR078C	CTF18	0.320451	0.8
YLL021W	SPA2	YMR263W	SAP30	0.096164	0.8
YAL011W	SWC3	YJR057W	CDC8	-0.400023	0.8
YDR122W	KIN1	YJL179W	PFD1	-0.700737	0.8
YCL024W	KCC4	YMR078C	CTF18	0.174953	0.8
YAL011W	SWC3	YER129W	SAK1	0.130278	0.8
YGL126W	SCS3	YLR085C	ARP6	-0.098417	0.8
YMR078C	CTF18	YOR119C	RIO1	0.149719	0.8
YAL011W	SWC3	YOR076C	SKI7	1.601207	0.8
YGL166W	CUP2	YMR263W	SAP30	0.749857	0.8
YDR247W	VHS1	YMR078C	CTF18	0.551502	0.8
YAL011W	SWC3	YIL095W	PRK1	-0.194427	0.8
YLR200W	YKE2	YMR208W	ERG12	-0.314584	0.8
YDR137W	RGP1	YER062C	HOR2	0.008314	0.8
YAL011W	SWC3	YGL229C	SAP4	-0.785079	0.8
YIL045W	PIG2	YJL179W	PFD1	-0.162954	0.8
YIL095W	PRK1	YNL097C	PHO23	0.059669	0.8
YLR085C	ARP6	YNL099C	OCA1	-1.136989	0.8
YER114C	BOI2	YJL179W	PFD1	0.313931	0.8
YLR183C	TOS4	YLR200W	YKE2	0.875842	0.8
YDR466W	PKH3	YLR200W	YKE2	-0.191652	0.8
YAL011W	SWC3	YER099C	PRS2	-0.112574	0.8
YCR073C	SSK22	YMR263W	SAP30	-0.514384	0.8
YLR200W	YKE2	YOR109W	INP53	1.79535	0.8
YNL097C	PHO23	YNR032W	PPG1	0.255882	0.8
YDL090C	RAM1	YDR137W	RGP1	0.989591	0.8
YHR135C	YCK1	YMR263W	SAP30	0.471929	0.8
YKL126W	YPK1	YNL097C	PHO23	0.268096	0.8
YLR085C	ARP6	YNL183C	NPR1	-0.232892	0.8
YAL011W	SWC3	YKL024C	URA6	-0.084113	0.8
YKL001C	MET14	YLR085C	ARP6	0.073138	0.8
YDR137W	RGP1	YNL135C	FPR1	-3.276495	0.8
YBR200W	BEM1	YJL179W	PFD1	-6.44962	0.8
YLR085C	ARP6	YPL236C	YPL236C	0.021501	0.8
YNL097C	PHO23	YPL141C	YPL141C	-0.090981	0.8
YMR078C	CTF18	YNL129W	NRK1	-0.545509	0.8
YAL011W	SWC3	YLR433C	CNA1	-0.758596	0.8
YMR263W	SAP30	YNR009W	NRM1	-0.652785	0.8
YLR151C	PCD1	YMR078C	CTF18	-0.123976	0.8
YER089C	PTC2	YNL097C	PHO23	-0.138253	0.8
YLR200W	YKE2	YLR377C	FBP1	0.29926	0.8
YDR137W	RGP1	YKR031C	SPO14	-0.491872	0.8
YAL011W	SWC3	YML007W	YAP1	-0.384594	0.8
YDR137W	RGP1	YNL053W	MSG5	3.391713	0.8
YDR162C	NBP2	YLR085C	ARP6	-1.505152	0.8
YDR287W	INM2	YMR263W	SAP30	0.632046	0.8
YBR252W	DUT1	YLR200W	YKE2	-1.205274	0.8
YDR137W	RGP1	YLR377C	FBP1	-0.243137	0.8
YCR026C	NPP1	YNL097C	PHO23	-1.063287	0.8
YJR110W	YMR1	YLR200W	YKE2	0.741033	0.8
YAL011W	SWC3	YGR123C	PPT1	1.028016	0.8
YDR137W	RGP1	YOL136C	PFK27	0.00631	0.8
YAL011W	SWC3	YGL208W	SIP2	0.011817	0.8
YLR085C	ARP6	YNL135C	FPR1	0.236996	0.8
YDL235C	YPD1	YDR137W	RGP1	-0.751135	0.8
YKL001C	MET14	YLR200W	YKE2	-0.690272	0.8
YGL179C	TOS3	YMR263W	SAP30	-0.748318	0.8
YDR137W	RGP1	YHR044C	DOG1	1.276194	0.8
YJL179W	PFD1	YNR012W	URK1	-0.200336	0.8
YAL011W	SWC3	YMR261C	TPS3	0.189168	0.8
YIL042C	PKP1	YNL097C	PHO23	-0.338239	0.8
YDR216W	ADR1	YJL179W	PFD1	-0.171449	0.8
YLR200W	YKE2	YMR261C	TPS3	-0.190744	0.8
YLR200W	YKE2	YNL183C	NPR1	-2.295669	0.8
YLR085C	ARP6	YML016C	PPZ1	-2.790531	0.8
YAL011W	SWC3	YMR139W	RIM11	0.008314	0.8
YMR263W	SAP30	YOR090C	PTC5	0.250354	0.8
YHR124W	NDT80	YJL179W	PFD1	0.364136	0.8
YMR263W	SAP30	YNL020C	ARK1	0.948741	0.8
YGL229C	SAP4	YLR085C	ARP6	-0.545569	0.8
YFR034C	PHO4	YJL179W	PFD1	-0.432397	0.8
YAL011W	SWC3	YGL083W	SCY1	0.430657	0.8
YJR094C	IME1	YLR200W	YKE2	0.198638	0.8
YDR137W	RGP1	YKL168C	KKQ8	0.320709	0.8
YGL134W	PCL10	YMR078C	CTF18	-0.611239	0.8
YJL165C	HAL5	YMR263W	SAP30	0.745247	0.8
YAL011W	SWC3	YPL115C	BEM3	0.127936	0.8
YER129W	SAK1	YJL179W	PFD1	-0.466224	0.8
YMR078C	CTF18	YNL217W	YNL217W	0.397484	0.8
YJL179W	PFD1	YNR032W	PPG1	0.29525	0.8
YAL011W	SWC3	YLR410W	VIP1	-1.596974	0.8
YJL179W	PFD1	YPR111W	DBF20	-0.073263	0.8
YDR137W	RGP1	YGR116W	SPT6	0.539612	0.8
YER134C	YER134C	YLR200W	YKE2	0.524596	0.8
YLR085C	ARP6	YMR208W	ERG12	-1.038016	0.8
YBR160W	CDC28	YMR078C	CTF18	-1.076247	0.8
YLR085C	ARP6	YNL207W	RIO2	-0.036466	0.8
YNL097C	PHO23	YPL115C	BEM3	-0.880169	0.8
YJL179W	PFD1	YMR068W	AVO2	-0.065549	0.8
YDR454C	GUK1	YMR263W	SAP30	-0.971702	0.8
YAL011W	SWC3	YLL019C	KNS1	0.8096	0.8
YGR040W	KSS1	YLR085C	ARP6	-0.186092	0.8
YJL179W	PFD1	YMR261C	TPS3	0.147585	0.8
YDR523C	SPS1	YNL097C	PHO23	0.290166	0.8
YMR078C	CTF18	YNL027W	CRZ1	0.754904	0.8
YDR137W	RGP1	YKR099W	BAS1	1.938165	0.8
YDR315C	IPK1	YLR200W	YKE2	-7.381613	0.8
YAL011W	SWC3	YBR011C	IPP1	1.510585	0.8
YNL051W	COG5	YNL097C	PHO23	-0.023574	0.8
YEL016C	NPP2	YLR085C	ARP6	-0.11806	0.8
YDR137W	RGP1	YHR205W	SCH9	-0.955562	0.8
YLR200W	YKE2	YMR120C	ADE17	-1.391623	0.8
YJR094C	IME1	YLR085C	ARP6	-0.048612	0.8
YJL179W	PFD1	YNL051W	COG5	0.055471	0.8
YJL089W	SIP4	YLR085C	ARP6	-1.044965	0.8
YJR066W	TOR1	YMR263W	SAP30	-0.288032	0.8
YMR078C	CTF18	YNL183C	NPR1	0.283398	0.8
YAL011W	SWC3	YKL166C	TPK3	0.557796	0.8
YAL011W	SWC3	YML016C	PPZ1	-2.094488	0.8
YBR093C	PHO5	YLR200W	YKE2	0.699171	0.8
YKL193C	SDS22	YLR085C	ARP6	-0.509059	0.8
YCL055W	KAR4	YLR085C	ARP6	-0.877465	0.8
YDR315C	IPK1	YLR085C	ARP6	-1.447491	0.8
YGL208W	SIP2	YMR078C	CTF18	-0.068747	0.8
YJR017C	ESS1	YLR200W	YKE2	-0.677685	0.8
YLR200W	YKE2	YML057W	CMP2	-1.318972	0.8
YDL079C	MRK1	YLR200W	YKE2	1.275102	0.8
YAL011W	SWC3	YJL141C	YAK1	-0.180471	0.8
YGL021W	ALK1	YNL097C	PHO23	0.206931	0.8
YJL128C	PBS2	YLR085C	ARP6	-1.220889	0.8
YIL095W	PRK1	YMR078C	CTF18	-0.403022	0.8
YDL028C	MPS1	YMR078C	CTF18	1.099084	0.8
YJL141C	YAK1	YMR263W	SAP30	0.06468	0.8
YAL011W	SWC3	YGL166W	CUP2	-0.134296	0.8
YDR137W	RGP1	YJL157C	FAR1	-0.528684	0.8
YLR200W	YKE2	YMR104C	YPK2	-0.464659	0.8
YNL097C	PHO23	YNL099C	OCA1	-0.419175	0.8
YLR200W	YKE2	YNL267W	PIK1	1.12537	0.8
YDR321W	ASP1	YLR085C	ARP6	-0.345258	0.8
YLR200W	YKE2	YPL141C	YPL141C	-1.244917	0.8
YDR137W	RGP1	YOR143C	THI80	0.059842	0.8
YAL011W	SWC3	YLR096W	KIN2	0.498427	0.8
YMR263W	SAP30	YPL268W	PLC1	-5.871458	0.8
YHR044C	DOG1	YJL179W	PFD1	-0.290982	0.8
YCL032W	STE50	YNL097C	PHO23	-11.697804	0.8
YGL190C	CDC55	YMR078C	CTF18	-2.71147	0.8
YJL164C	TPK1	YMR078C	CTF18	1.119519	0.8
YLL010C	PSR1	YMR078C	CTF18	-0.036361	0.8
YCR012W	PGK1	YLR200W	YKE2	1.308977	0.8
YAL011W	SWC3	YER134C	YER134C	-0.021879	0.8
YDL235C	YPD1	YLR200W	YKE2	1.37373	0.8
YJL155C	FBP26	YLR085C	ARP6	-0.187506	0.8
YBR022W	POA1	YMR078C	CTF18	0.338439	0.8
YJL179W	PFD1	YOR119C	RIO1	0.321063	0.8
YLR200W	YKE2	YOR140W	SFL1	1.739432	0.8
YHR201C	PPX1	YNL097C	PHO23	0.377565	0.8
YLR183C	TOS4	YMR078C	CTF18	-0.075339	0.8
YDR321W	ASP1	YLR200W	YKE2	-0.798546	0.8
YJR094C	IME1	YMR263W	SAP30	-0.991127	0.8
YAL011W	SWC3	YOR143C	THI80	0.074097	0.8
YMR263W	SAP30	YNR047W	FPK1	-0.843257	0.8
YDR137W	RGP1	YOR233W	KIN4	0.130095	0.8
YDL017W	CDC7	YMR263W	SAP30	-0.124318	0.8
YDR137W	RGP1	YMR311C	GLC8	0.929856	0.8
YNL097C	PHO23	YOL045W	PSK2	-1.337614	0.8
YNL097C	PHO23	YOR171C	LCB4	1.002133	0.8
YGR080W	TWF1	YLR200W	YKE2	0.495647	0.8
YLR085C	ARP6	YOR028C	CIN5	0.363972	0.8
YDR137W	RGP1	YMR220W	ERG8	-0.385412	0.8
YJL179W	PFD1	YKL198C	PTK1	0.088861	0.8
YMR263W	SAP30	YOR109W	INP53	-0.590701	0.8
YAL011W	SWC3	YGR040W	KSS1	-0.184766	0.8
YIL113W	SDP1	YMR263W	SAP30	-1.746103	0.8
YAR014C	BUD14	YMR263W	SAP30	2.169286	0.8
YNL041C	COG6	YNL097C	PHO23	0.715234	0.8
YLR019W	PSR2	YLR085C	ARP6	0.274658	0.8
YJL157C	FAR1	YJL179W	PFD1	-3.442846	0.8
YCR012W	PGK1	YMR263W	SAP30	-0.045611	0.8
YGL180W	ATG1	YLR085C	ARP6	-0.168619	0.8
YJL179W	PFD1	YLR248W	RCK2	0.921166	0.8
YGL190C	CDC55	YMR263W	SAP30	-2.04221	0.8
YJL179W	PFD1	YPL120W	VPS30	1.72775	0.8
YAL011W	SWC3	YIL147C	SLN1	0.087182	0.8
YDL017W	CDC7	YJL179W	PFD1	-0.430596	0.8
YAL011W	SWC3	YNL027W	CRZ1	0.398935	0.8
YJL179W	PFD1	YKL203C	TOR2	-0.616193	0.8
YHR082C	KSP1	YNL097C	PHO23	-0.214334	0.8
YCR027C	RHB1	YLR085C	ARP6	0.710703	0.8
YLR133W	CKI1	YNL097C	PHO23	0.440558	0.8
YCR027C	RHB1	YMR078C	CTF18	-0.190028	0.8
YAL011W	SWC3	YFR053C	HXK1	-0.631826	0.8
YAL011W	SWC3	YER089C	PTC2	-0.517929	0.8
YDL127W	PCL2	YMR078C	CTF18	1.362364	0.8
YJL179W	PFD1	YNL233W	BNI4	0.008314	0.8
YGR080W	TWF1	YLR085C	ARP6	0.008314	0.8
YBR011C	IPP1	YDR137W	RGP1	1.704779	0.8
YIL042C	PKP1	YJL179W	PFD1	-0.933305	0.8
YLR085C	ARP6	YPR111W	DBF20	-0.180415	0.8
YDR137W	RGP1	YGR080W	TWF1	0.094524	0.8
YMR263W	SAP30	YPL179W	PPQ1	-1.258526	0.8
YDL079C	MRK1	YNL097C	PHO23	-0.295986	0.8
YAL011W	SWC3	YOR140W	SFL1	-0.074037	0.8
YBR028C	YBR028C	YLR200W	YKE2	-1.054662	0.8
YAL011W	SWC3	YKL198C	PTK1	0.233724	0.8
YDR287W	INM2	YLR085C	ARP6	0.227658	0.8
YDR162C	NBP2	YMR263W	SAP30	-1.345365	0.8
YDR072C	IPT1	YMR078C	CTF18	-0.499409	0.8
YLL019C	KNS1	YNL097C	PHO23	1.5608	0.8
YDR283C	GCN2	YJL179W	PFD1	0.75466	0.8
YHR082C	KSP1	YLR200W	YKE2	0.120124	0.8
YGL229C	SAP4	YNL097C	PHO23	0.070811	0.8
YDR137W	RGP1	YJL083W	TAX4	-1.506214	0.8
YCR012W	PGK1	YNL097C	PHO23	-0.045611	0.8
YMR263W	SAP30	YPR104C	FHL1	0.586516	0.8
YBR093C	PHO5	YDR137W	RGP1	0.008314	0.8
YKL166C	TPK3	YNL097C	PHO23	1.561361	0.8
YHR215W	PHO12	YMR263W	SAP30	0.946624	0.8
YDR137W	RGP1	YLR183C	TOS4	-0.105964	0.8
YCR073W-A	SOL2	YMR263W	SAP30	0.407804	0.8
YNL097C	PHO23	YPR025C	CCL1	-0.819946	0.8
YDR503C	LPP1	YLR200W	YKE2	0.525288	0.8
YHR075C	PPE1	YLR200W	YKE2	-2.357876	0.8
YNL097C	PHO23	YNL267W	PIK1	0.667888	0.8
YLR253W	YLR253W	YNL097C	PHO23	-0.790244	0.8
YDR137W	RGP1	YJL100W	LSB6	0.266349	0.8
YAL011W	SWC3	YOR267C	HRK1	0.008314	0.8
YKL161C	YKL161C	YLR085C	ARP6	-1.227382	0.8
YIL147C	SLN1	YMR078C	CTF18	0.366317	0.8
YDR137W	RGP1	YPL120W	VPS30	-6.498049	0.8
YDR099W	BMH2	YLR085C	ARP6	-0.043685	0.8
YAL011W	SWC3	YHR124W	NDT80	-0.232452	0.8
YDR321W	ASP1	YMR263W	SAP30	-2.118676	0.8
YNL032W	SIW14	YNL097C	PHO23	0.62257	0.8
YBR020W	GAL1	YDR137W	RGP1	-1.015486	0.8
YDL214C	PRR2	YLR200W	YKE2	0.615257	0.8
YLR006C	SSK1	YNL097C	PHO23	-1.467331	0.8
YBR020W	GAL1	YMR078C	CTF18	-0.024907	0.8
YGR161C	RTS3	YLR085C	ARP6	0.539289	0.8
YNL054W	VAC7	YNL097C	PHO23	0.249911	0.8
YJL179W	PFD1	YKL166C	TPK3	1.437884	0.8
YMR261C	TPS3	YNL097C	PHO23	0.650886	0.8
YLR200W	YKE2	YNL289W	PCL1	-0.103274	0.8
YAL011W	SWC3	YJL165C	HAL5	-0.046979	0.8
YDR481C	PHO8	YLR200W	YKE2	-0.327527	0.8
YGR080W	TWF1	YMR263W	SAP30	0.161817	0.8
YDR284C	DPP1	YNL097C	PHO23	-0.476934	0.8
YHR079C	IRE1	YMR078C	CTF18	0.579854	0.8
YLR200W	YKE2	YOL011W	PLB3	0.810643	0.8
YCL032W	STE50	YMR263W	SAP30	-11.697804	0.8
YCR091W	KIN82	YDR137W	RGP1	0.66806	0.8
YCR027C	RHB1	YMR263W	SAP30	-0.128915	0.8
YGL035C	MIG1	YLR085C	ARP6	-0.044915	0.8
YGL190C	CDC55	YLR085C	ARP6	-1.651363	0.8
YAL011W	SWC3	YGL215W	CLG1	-0.519552	0.8
YLR200W	YKE2	YOR171C	LCB4	-0.290309	0.8
YHL020C	OPI1	YLR200W	YKE2	1.472271	0.8
YDR422C	SIP1	YLR085C	ARP6	-0.83856	0.8
YDR490C	PKH1	YNL097C	PHO23	1.236291	0.8
YAL011W	SWC3	YNL053W	MSG5	0.611836	0.8
YLR019W	PSR2	YMR263W	SAP30	-1.133498	0.8
YHR201C	PPX1	YMR263W	SAP30	0.377565	0.8
YMR078C	CTF18	YPL137C	GIP3	0.768992	0.8
YLR248W	RCK2	YMR078C	CTF18	0.054349	0.8
YGL021W	ALK1	YMR263W	SAP30	0.206931	0.8
YHR201C	PPX1	YLR200W	YKE2	-0.667915	0.8
YJL179W	PFD1	YMR207C	HFA1	0.736639	0.8
YDR137W	RGP1	YGL013C	PDR1	0.634965	0.8
YGL166W	CUP2	YNL097C	PHO23	0.749857	0.8
YER062C	HOR2	YNL097C	PHO23	-0.250733	0.8
YLR085C	ARP6	YMR008C	PLB1	-0.934368	0.8
YIL147C	SLN1	YLR085C	ARP6	-0.52427	0.8
YAL011W	SWC3	YPR152C	URN1	-0.108313	0.8
YAL011W	SWC3	YDR283C	GCN2	2.03137	0.8
YDL079C	MRK1	YLR085C	ARP6	-0.310316	0.8
YDR137W	RGP1	YIL045W	PIG2	-1.750242	0.8
YDR137W	RGP1	YFL010C	WWM1	0.798216	0.8
YLR200W	YKE2	YMR068W	AVO2	-0.813793	0.8
YJL179W	PFD1	YOR267C	HRK1	1.400156	0.8
YBR128C	ATG14	YLR085C	ARP6	0.271246	0.8
YAL011W	SWC3	YDR503C	LPP1	-0.117713	0.8
YCR027C	RHB1	YNL097C	PHO23	-0.128915	0.8
YCL055W	KAR4	YLR200W	YKE2	0.174066	0.8
YFL031W	HAC1	YMR263W	SAP30	0.151909	0.8
YHR201C	PPX1	YLR085C	ARP6	-0.330651	0.8
YGL229C	SAP4	YLR200W	YKE2	-1.310831	0.8
YAL011W	SWC3	YHR046C	INM1	-0.343157	0.8
YDR137W	RGP1	YOL113W	SKM1	-0.416461	0.8
YDR137W	RGP1	YPL115C	BEM3	0.283014	0.8
YER134C	YER134C	YNL097C	PHO23	0.834608	0.8
YMR104C	YPK2	YNL097C	PHO23	-0.138308	0.8
YJL155C	FBP26	YMR263W	SAP30	-1.290176	0.8
YGL229C	SAP4	YMR263W	SAP30	0.070811	0.8
YAL011W	SWC3	YJL004C	SYS1	-2.559375	0.8
YDR137W	RGP1	YLR113W	HOG1	-0.463549	0.8
YDR067C	OCA6	YJL179W	PFD1	-1.1741	0.8
YLR133W	CKI1	YMR263W	SAP30	0.440558	0.8
YMR139W	RIM11	YNL097C	PHO23	0.286976	0.8
YDR137W	RGP1	YPL140C	MKK2	-0.147136	0.8
YGR116W	SPT6	YLR200W	YKE2	0.540622	0.8
YJL089W	SIP4	YMR263W	SAP30	0.077922	0.8
YMR078C	CTF18	YOL016C	CMK2	-0.950124	0.8
YMR263W	SAP30	YNL325C	FIG4	-0.891832	0.8
YLR433C	CNA1	YNL097C	PHO23	0.634184	0.8
YAL011W	SWC3	YJL155C	FBP26	-0.503937	0.8
YJL179W	PFD1	YKR097W	PCK1	0.274555	0.8
YDL230W	PTP1	YNL097C	PHO23	-0.350992	0.8
YMR263W	SAP30	YNR016C	ACC1	-0.168275	0.8
YBL005W	PDR3	YLR200W	YKE2	1.244013	0.8
YLR238W	FAR10	YMR263W	SAP30	0.149197	0.8
YJR105W	ADO1	YMR263W	SAP30	0.017242	0.8
YMR263W	SAP30	YNL217W	YNL217W	0.408364	0.8
YAL011W	SWC3	YDL235C	YPD1	0.565648	0.8
YBR028C	YBR028C	YNL097C	PHO23	-0.432419	0.8
YDR067C	OCA6	YMR263W	SAP30	0.043477	0.8
YLR085C	ARP6	YNR016C	ACC1	0.046253	0.8
YJL157C	FAR1	YMR078C	CTF18	-0.961145	0.8
YMR263W	SAP30	YOL136C	PFK27	-0.118933	0.8
YDR099W	BMH2	YMR263W	SAP30	-1.713103	0.8
YAL011W	SWC3	YER062C	HOR2	0.424531	0.8
YDR435C	PPM1	YJL179W	PFD1	-1.923201	0.8
YKL161C	YKL161C	YMR263W	SAP30	-0.190479	0.8
YBR125C	PTC4	YMR078C	CTF18	1.196539	0.8
YDL230W	PTP1	YMR263W	SAP30	-0.350992	0.8
YBR092C	PHO3	YLR200W	YKE2	-0.320247	0.8
YDR137W	RGP1	YER114C	BOI2	0.149123	0.8
YER099C	PRS2	YMR078C	CTF18	0.203835	0.8
YDR137W	RGP1	YHR135C	YCK1	-0.204843	0.8
YHL007C	STE20	YJL179W	PFD1	0.636933	0.8
YAL011W	SWC3	YAL038W	CDC19	0.521409	0.8
YDR422C	SIP1	YMR078C	CTF18	0.189351	0.8
YDR137W	RGP1	YFR014C	CMK1	1.032346	0.8
YAL011W	SWC3	YBR028C	YBR028C	-0.062152	0.8
YAL011W	SWC3	YNL051W	COG5	-0.047277	0.8
YEL016C	NPP2	YMR263W	SAP30	-0.367237	0.8
YKL051W	SFK1	YNL097C	PHO23	0.782453	0.8
YDR283C	GCN2	YMR078C	CTF18	0.379979	0.8
YLR085C	ARP6	YMR068W	AVO2	-0.197554	0.8
YBR028C	YBR028C	YMR263W	SAP30	-0.432419	0.8
YDR137W	RGP1	YNR009W	NRM1	-0.301165	0.8
YHR082C	KSP1	YMR078C	CTF18	0.304712	0.8
YMR263W	SAP30	YNL129W	NRK1	-0.329432	0.8
YMR208W	ERG12	YNL097C	PHO23	-0.388462	0.8
YLR006C	SSK1	YLR200W	YKE2	-0.663619	0.8
YHR046C	INM1	YJL179W	PFD1	-0.392339	0.8
YMR078C	CTF18	YNL135C	FPR1	-0.081186	0.8
YDL235C	YPD1	YNL097C	PHO23	-9.053289	0.8
YDR247W	VHS1	YLR085C	ARP6	0.565193	0.8
YBR129C	OPY1	YMR263W	SAP30	-5.65514	0.8
YLR200W	YKE2	YPL140C	MKK2	0.168373	0.8
YJL058C	BIT61	YJL179W	PFD1	0.171571	0.8
YDR137W	RGP1	YDR490C	PKH1	-3.297526	0.8
YJL165C	HAL5	YLR085C	ARP6	-0.155838	0.8
YAL011W	SWC3	YIL107C	PFK26	-0.216654	0.8
YJL155C	FBP26	YMR078C	CTF18	-0.613583	0.8
YML112W	CTK3	YMR263W	SAP30	-0.904885	0.8
YER170W	ADK2	YLR085C	ARP6	0.48327	0.8
YLR085C	ARP6	YOR233W	KIN4	0.024935	0.8
YLL011W	SOF1	YNL097C	PHO23	-0.187019	0.8
YJL179W	PFD1	YOR083W	WHI5	-0.785796	0.8
YHR043C	DOG2	YMR078C	CTF18	-0.248736	0.8
YGL126W	SCS3	YJL179W	PFD1	-1.163591	0.8
YGR040W	KSS1	YMR263W	SAP30	-0.574586	0.8
YEL042W	GDA1	YLR200W	YKE2	0.025066	0.8
YAL011W	SWC3	YOL128C	YGK3	0.118929	0.8
YLR085C	ARP6	YOL100W	PKH2	0.036525	0.8
YHR043C	DOG2	YMR263W	SAP30	0.229687	0.8
YAR014C	BUD14	YLR085C	ARP6	1.194258	0.8
YDR137W	RGP1	YLR410W	VIP1	3.585094	0.8
YJL165C	HAL5	YLR200W	YKE2	-1.503069	0.8
YMR263W	SAP30	YNL054W	VAC7	0.249911	0.8
YAL011W	SWC3	YLR273C	PIG1	0.560559	0.8
YKL067W	YNK1	YMR078C	CTF18	-0.320256	0.8
YDR490C	PKH1	YLR085C	ARP6	-0.248763	0.8
YLR085C	ARP6	YPL140C	MKK2	0.069225	0.8
YAL011W	SWC3	YOR101W	RAS1	0.114697	0.8
YDR137W	RGP1	YIL147C	SLN1	0.487974	0.8
YDR147W	EKI1	YMR078C	CTF18	-0.336771	0.8
YMR078C	CTF18	YNR034W	SOL1	-0.127318	0.8
YJL004C	SYS1	YJL179W	PFD1	0.784348	0.8
YDR137W	RGP1	YFR053C	HXK1	0.281114	0.8
YGL158W	RCK1	YMR078C	CTF18	0.267755	0.8
YCR027C	RHB1	YLR200W	YKE2	-0.405349	0.8
YAL011W	SWC3	YBR136W	MEC1	0.754992	0.8
YJL179W	PFD1	YOR143C	THI80	0.684292	0.8
YFL053W	DAK2	YMR078C	CTF18	1.231153	0.8
YDR208W	MSS4	YMR078C	CTF18	0.058362	0.8
YBL105C	PKC1	YMR263W	SAP30	-0.313948	0.8
YJL179W	PFD1	YML070W	DAK1	0.896548	0.8
YDR466W	PKH3	YJL179W	PFD1	-0.340091	0.8
YLR085C	ARP6	YLR410W	VIP1	-0.738042	0.8
YLR085C	ARP6	YOR119C	RIO1	-0.272269	0.8
YAL011W	SWC3	YCR073W-A	SOL2	0.209674	0.8
YDR507C	GIN4	YMR263W	SAP30	-0.079081	0.8
YGR203W	YGR203W	YMR078C	CTF18	-3.081846	0.8
YDR137W	RGP1	YKL166C	TPK3	-0.063273	0.8
YDR137W	RGP1	YNL056W	OCA2	2.542188	0.8
YJL179W	PFD1	YKL116C	PRR1	1.179884	0.8
YMR263W	SAP30	YPR073C	LTP1	0.210611	0.8
YBR182C	SMP1	YLR085C	ARP6	0.308427	0.8
YJL141C	YAK1	YNL097C	PHO23	0.06468	0.8
YEL016C	NPP2	YLR200W	YKE2	0.316732	0.8
YJL179W	PFD1	YLR260W	LCB5	-0.865256	0.8
YDR099W	BMH2	YDR137W	RGP1	0.079511	0.8
YDR436W	PPZ2	YMR263W	SAP30	-1.249354	0.8
YKR099W	BAS1	YLR200W	YKE2	-0.08893	0.8
YFL029C	CAK1	YJL179W	PFD1	-0.726185	0.8
YDR137W	RGP1	YJL089W	SIP4	-0.05732	0.8
YAL011W	SWC3	YJL083W	TAX4	-0.031598	0.8
YDR137W	RGP1	YFL053W	DAK2	0.805249	0.8
YJL095W	BCK1	YMR078C	CTF18	-0.143933	0.8
YGL134W	PCL10	YNL097C	PHO23	0.231263	0.8
YDR137W	RGP1	YGL166W	CUP2	-1.732197	0.8
YDR137W	RGP1	YOL061W	PRS5	0.506337	0.8
YLR200W	YKE2	YOR231W	MKK1	0.021667	0.8
YDR067C	OCA6	YMR078C	CTF18	-0.105274	0.8
YJL179W	PFD1	YOL128C	YGK3	-0.514763	0.8
YDL236W	PHO13	YMR263W	SAP30	0.076217	0.8
YCL055W	KAR4	YMR263W	SAP30	0.030927	0.8
YLR085C	ARP6	YNL129W	NRK1	0.281788	0.8
YAL011W	SWC3	YOR208W	PTP2	0.103457	0.8
YJR066W	TOR1	YMR078C	CTF18	0.722618	0.8
YBL105C	PKC1	YJL179W	PFD1	0.694707	0.8
YDR137W	RGP1	YML059C	NTE1	0.031824	0.8
YJL179W	PFD1	YJR110W	YMR1	-1.257798	0.8
YHR046C	INM1	YMR263W	SAP30	-0.398261	0.8
YHR215W	PHO12	YLR200W	YKE2	0.919016	0.8
YGL253W	HXK2	YJL179W	PFD1	-1.392139	0.8
YLL011W	SOF1	YMR263W	SAP30	-0.187019	0.8
YAL011W	SWC3	YPL236C	YPL236C	0.125563	0.8
YLR200W	YKE2	YOR267C	HRK1	-0.049817	0.8
YNL097C	PHO23	YPL140C	MKK2	-0.491705	0.8
YGL215W	CLG1	YLR085C	ARP6	0.20518	0.8
YAL011W	SWC3	YIL050W	PCL7	-0.498209	0.8
YDR236C	FMN1	YLR085C	ARP6	0.274365	0.8
YGR052W	FMP48	YLR200W	YKE2	0.090794	0.8
YDR284C	DPP1	YLR200W	YKE2	1.338269	0.8
YLR085C	ARP6	YPL204W	HRR25	-0.401037	0.8
YDR137W	RGP1	YMR180C	CTL1	0.401381	0.8
YDL028C	MPS1	YNL097C	PHO23	0.064557	0.8
YGL208W	SIP2	YLR200W	YKE2	0.181088	0.8
YLR085C	ARP6	YOL113W	SKM1	-0.062916	0.8
YDR481C	PHO8	YLR085C	ARP6	0.730871	0.8
YDR067C	OCA6	YLR200W	YKE2	1.270664	0.8
YMR078C	CTF18	YNL267W	PIK1	0.008314	0.8
YLR200W	YKE2	YLR238W	FAR10	-0.264305	0.8
YFL010C	WWM1	YJL179W	PFD1	0.008314	0.8
YIL050W	PCL7	YJL179W	PFD1	-0.962895	0.8
YLR200W	YKE2	YPL204W	HRR25	-0.344437	0.8
YAL011W	SWC3	YGR274C	TAF1	-0.343328	0.8
YHR030C	SLT2	YLR200W	YKE2	-1.376253	0.8
YDL214C	PRR2	YDR137W	RGP1	0.121564	0.8
YFL033C	RIM15	YNL097C	PHO23	-2.626762	0.8
YBR125C	PTC4	YDR137W	RGP1	-3.8936	0.8
YMR263W	SAP30	YNL154C	YCK2	0.158486	0.8
YAL011W	SWC3	YDL017W	CDC7	0.489333	0.8
YMR277W	FCP1	YNL097C	PHO23	0.313736	0.8
YDR137W	RGP1	YNL020C	ARK1	-0.107656	0.8
YBR125C	PTC4	YMR263W	SAP30	-2.039021	0.8
YJL179W	PFD1	YOL011W	PLB3	0.31052	0.8
YBR276C	PPS1	YMR263W	SAP30	-0.386869	0.8
YIL045W	PIG2	YMR078C	CTF18	0.145699	0.8
YLR113W	HOG1	YNL097C	PHO23	0.439947	0.8
YJL004C	SYS1	YMR263W	SAP30	1.297424	0.8
YAL011W	SWC3	YHL020C	OPI1	-2.531003	0.8
YJL179W	PFD1	YKL208W	CBT1	-0.118745	0.8
YLR085C	ARP6	YNR034W	SOL1	-0.35244	0.8
YNL097C	PHO23	YNR031C	SSK2	1.263655	0.8
YDL090C	RAM1	YJL179W	PFD1	0.535842	0.8
YLR200W	YKE2	YOR233W	KIN4	-0.805873	0.8
YJL179W	PFD1	YOL136C	PFK27	-0.433556	0.8
YAL011W	SWC3	YBR200W	BEM1	0.800874	0.8
YER062C	HOR2	YLR085C	ARP6	0.604556	0.8
YDR137W	RGP1	YHR186C	KOG1	-0.514891	0.8
YER052C	HOM3	YJL179W	PFD1	-0.932605	0.8
YJR094C	IME1	YMR078C	CTF18	-0.65628	0.8
YGL253W	HXK2	YNL097C	PHO23	2.419784	0.8
YLR019W	PSR2	YLR200W	YKE2	-0.603298	0.8
YGL215W	CLG1	YNL097C	PHO23	-1.76168	0.8
YAL038W	CDC19	YLR200W	YKE2	-0.490401	0.8
YNL097C	PHO23	YPL137C	GIP3	-0.894082	0.8
YAL011W	SWC3	YOL113W	SKM1	-0.127187	0.8
YAL011W	SWC3	YBR112C	CYC8	-0.529684	0.8
YDR147W	EKI1	YLR085C	ARP6	-0.103101	0.8
YIL002C	INP51	YJL179W	PFD1	-0.616247	0.8
YMR078C	CTF18	YPR104C	FHL1	0.004974	0.8
YGR080W	TWF1	YNL097C	PHO23	0.161817	0.8
YLR200W	YKE2	YMR008C	PLB1	0.396857	0.8
YHR030C	SLT2	YLR085C	ARP6	-0.274465	0.8
YDR028C	REG1	YNL097C	PHO23	0.999128	0.8
YLR085C	ARP6	YMR180C	CTL1	-0.384099	0.8
YMR078C	CTF18	YNL032W	SIW14	-0.875535	0.8
YKL168C	KKQ8	YNL097C	PHO23	-0.005476	0.8
YMR078C	CTF18	YOR140W	SFL1	0.284482	0.8
YLR433C	CNA1	YMR263W	SAP30	0.634184	0.8
YMR078C	CTF18	YMR220W	ERG8	0.008314	0.8
YAL011W	SWC3	YNL106C	INP52	0.453182	0.8
YMR120C	ADE17	YNL097C	PHO23	0.169912	0.8
YDR137W	RGP1	YDR287W	INM2	0.770897	0.8
YLR085C	ARP6	YNL116W	DMA2	-0.382317	0.8
YAL011W	SWC3	YPL026C	SKS1	-0.244956	0.8
YCL032W	STE50	YDR137W	RGP1	1.182504	0.8
YLR151C	PCD1	YMR263W	SAP30	0.046565	0.8
YBR028C	YBR028C	YMR078C	CTF18	0.049827	0.8
YLR085C	ARP6	YPR152C	URN1	-0.134023	0.8
YDR137W	RGP1	YER170W	ADK2	0.20737	0.8
YAL011W	SWC3	YOL016C	CMK2	-1.164541	0.8
YER075C	PTP3	YMR263W	SAP30	1.372982	0.8
YBR276C	PPS1	YLR200W	YKE2	0.616056	0.8
YAL011W	SWC3	YOR231W	MKK1	0.653346	0.8
YDR147W	EKI1	YJL179W	PFD1	-0.095918	0.8
YER170W	ADK2	YLR200W	YKE2	-0.481534	0.8
YBR092C	PHO3	YJL179W	PFD1	0.39937	0.8
YLR200W	YKE2	YNR012W	URK1	0.242766	0.8
YAL011W	SWC3	YHR205W	SCH9	0.090585	0.8
YGL208W	SIP2	YMR263W	SAP30	0.370274	0.8
YDR137W	RGP1	YER129W	SAK1	-0.151327	0.8
YMR078C	CTF18	YPR106W	ISR1	0.993323	0.8
YJL179W	PFD1	YPL141C	YPL141C	0.007477	0.8
YDR208W	MSS4	YJL179W	PFD1	0.470247	0.8
YGL134W	PCL10	YJL179W	PFD1	-1.545508	0.8
YDR137W	RGP1	YOR076C	SKI7	-0.328265	0.8
YNL097C	PHO23	YOR267C	HRK1	0.017852	0.8
YJL057C	IKS1	YJL179W	PFD1	0.31003	0.8
YER093C	TSC11	YMR078C	CTF18	-0.086078	0.8
YDR373W	FRQ1	YLR200W	YKE2	-0.587692	0.8
YNL097C	PHO23	YOR090C	PTC5	0.250354	0.8
YAL011W	SWC3	YER114C	BOI2	-0.045589	0.8
YDR162C	NBP2	YMR078C	CTF18	-2.691581	0.8
YKL198C	PTK1	YLR085C	ARP6	-0.551354	0.8
YAL011W	SWC3	YLR260W	LCB5	-0.891758	0.8
YBR160W	CDC28	YJL179W	PFD1	-0.243242	0.8
YLR085C	ARP6	YOR090C	PTC5	0.186752	0.8
YLR200W	YKE2	YOL100W	PKH2	-0.290098	0.8
YLR085C	ARP6	YPR054W	SMK1	0.790994	0.8
YDR137W	RGP1	YDR481C	PHO8	0.139383	0.8
YAL011W	SWC3	YML057W	CMP2	0.008314	0.8
YMR078C	CTF18	YMR207C	HFA1	0.639146	0.8
YHR075C	PPE1	YMR078C	CTF18	0.448932	0.8
YBR125C	PTC4	YLR200W	YKE2	-1.269259	0.8
YJL179W	PFD1	YMR180C	CTL1	0.362936	0.8
YMR220W	ERG8	YNL097C	PHO23	0.291945	0.8
YDR137W	RGP1	YJL095W	BCK1	1.784995	0.8
YERO83C	YERO83C	YNL097C	PHO23	-7.405516	0.8
YAL011W	SWC3	YGL190C	CDC55	-1.690543	0.8
YAL011W	SWC3	YMR104C	YPK2	1.119452	0.8
YBR160W	CDC28	YMR263W	SAP30	0.035638	0.8
YAL011W	SWC3	YDR287W	INM2	-0.674508	0.8
YJL179W	PFD1	YMR311C	GLC8	-2.708657	0.8
YDL006W	PTC1	YNL097C	PHO23	-2.61468	0.8
YLR085C	ARP6	YOL016C	CMK2	0.113373	0.8
YLR085C	ARP6	YNR032W	PPG1	-0.359214	0.8
YAL011W	SWC3	YDL179W	PCL9	0.134469	0.8
YDR137W	RGP1	YML007W	YAP1	-1.839762	0.8
YHR124W	NDT80	YLR200W	YKE2	0.60327	0.8
YDR137W	RGP1	YOR227W	HER1	-0.143452	0.8
YJL179W	PFD1	YMR208W	ERG12	-0.515035	0.8
YLR273C	PIG1	YNL097C	PHO23	1.094553	0.8
YHR124W	NDT80	YMR263W	SAP30	0.799461	0.8
YDR137W	RGP1	YJR059W	PTK2	-1.545591	0.8
YDR137W	RGP1	YNL183C	NPR1	-4.571491	0.8
YHR205W	SCH9	YJL179W	PFD1	1.487186	0.8
YMR263W	SAP30	YMR287C	DSS1	-0.562419	0.8
YDR137W	RGP1	YER134C	YER134C	-0.617142	0.8
YFL053W	DAK2	YMR263W	SAP30	-1.161685	0.8
YDR137W	RGP1	YGL208W	SIP2	0.008314	0.8
YNL097C	PHO23	YOR233W	KIN4	1.573939	0.8
YNL097C	PHO23	YOR109W	INP53	-0.590701	0.8
YIL095W	PRK1	YJL179W	PFD1	-2.058517	0.8
YLR085C	ARP6	YPL228W	CET1	-0.97629	0.8
YKL171W	YKL171W	YLR085C	ARP6	0.184541	0.8
YDL079C	MRK1	YJL179W	PFD1	0.008314	0.8
YMR078C	CTF18	YNL116W	DMA2	1.559315	0.8
YER170W	ADK2	YNL097C	PHO23	-0.160946	0.8
YFR014C	CMK1	YLR200W	YKE2	1.634884	0.8
YAL011W	SWC3	YOR083W	WHI5	-2.429127	0.8
YDR137W	RGP1	YJL004C	SYS1	1.807488	0.8
YLR200W	YKE2	YPL137C	GIP3	0.667676	0.8
YAL011W	SWC3	YLR113W	HOG1	-0.173384	0.8
YEL042W	GDA1	YMR263W	SAP30	0.009119	0.8
YMR263W	SAP30	YNL099C	OCA1	-0.419175	0.8
YGL229C	SAP4	YMR078C	CTF18	-0.568867	0.8
YGR116W	SPT6	YJL179W	PFD1	0.373217	0.8
YKL208W	CBT1	YLR200W	YKE2	0.335729	0.8
YKL203C	TOR2	YLR200W	YKE2	-0.013637	0.8
YGL134W	PCL10	YLR200W	YKE2	0.282355	0.8
YMR263W	SAP30	YNL041C	COG6	0.715234	0.8
YAL011W	SWC3	YJL057C	IKS1	-0.085972	0.8
YDR137W	RGP1	YER075C	PTP3	-0.020178	0.8
YLR085C	ARP6	YNL056W	OCA2	0.033146	0.8
YLR200W	YKE2	YMR139W	RIM11	-1.128022	0.8
YLR085C	ARP6	YOR140W	SFL1	0.437246	0.8
YGL229C	SAP4	YJL179W	PFD1	-0.561385	0.8
YLL021W	SPA2	YLR200W	YKE2	-0.350518	0.8
YAL011W	SWC3	YOL078W	AVO1	0.446608	0.8
YER170W	ADK2	YJL179W	PFD1	0.275237	0.8
YKL116C	PRR1	YNL097C	PHO23	-0.016232	0.8
YDL179W	PCL9	YJL179W	PFD1	0.458718	0.8
YMR263W	SAP30	YPL004C	LSP1	-0.087585	0.8
YMR263W	SAP30	YOR140W	SFL1	0.42167	0.8
YNL097C	PHO23	YPL213W	LEA1	0.04499	0.8
YAL011W	SWC3	YKL203C	TOR2	0.745832	0.8
YDR216W	ADR1	YMR078C	CTF18	0.023545	0.8
YKL193C	SDS22	YMR078C	CTF18	0.569854	0.8
YLR016C	PML1	YLR200W	YKE2	-0.013048	0.8
YDR236C	FMN1	YLR200W	YKE2	0.599303	0.8
YDR284C	DPP1	YLR085C	ARP6	0.691365	0.8
YNL097C	PHO23	YNR012W	URK1	0.981742	0.8
YDR507C	GIN4	YLR200W	YKE2	0.977275	0.8
YCR008W	SAT4	YLR200W	YKE2	0.063079	0.8
YDR137W	RGP1	YNL128W	TEP1	-5.079968	0.8
YFL010C	WWM1	YNL097C	PHO23	0.156301	0.8
YLR200W	YKE2	YLR433C	CNA1	0.126746	0.8
YJL179W	PFD1	YLL019C	KNS1	-3.907211	0.8
YJL106W	IME2	YNL097C	PHO23	0.164285	0.8
YJL179W	PFD1	YKR099W	BAS1	0.182567	0.8
YJL179W	PFD1	YNL154C	YCK2	-0.25754	0.8
YER129W	SAK1	YMR078C	CTF18	0.424593	0.8
YGL253W	HXK2	YLR085C	ARP6	0.291619	0.8
YDR137W	RGP1	YHL029C	OCA5	2.199184	0.8
YGR116W	SPT6	YNL097C	PHO23	0.131102	0.8
YDR137W	RGP1	YGL158W	RCK1	-0.472857	0.8
YDR373W	FRQ1	YMR263W	SAP30	-0.798196	0.8
YBL009W	ALK2	YNL097C	PHO23	-0.599449	0.8
YDL090C	RAM1	YLR085C	ARP6	-2.682757	0.8
YIL113W	SDP1	YLR200W	YKE2	0.646385	0.8
YBR136W	MEC1	YDR137W	RGP1	0.396143	0.8
YDL017W	CDC7	YMR078C	CTF18	0.753375	0.8
YHL020C	OPI1	YMR263W	SAP30	-0.082084	0.8
YDR137W	RGP1	YOR208W	PTP2	-1.022248	0.8
YDR072C	IPT1	YNL097C	PHO23	0.174404	0.8
YDR137W	RGP1	YPL204W	HRR25	0.159374	0.8
YNL097C	PHO23	YNL116W	DMA2	0.356576	0.8
YJL179W	PFD1	YOR227W	HER1	-0.250104	0.8
YAL011W	SWC3	YJL157C	FAR1	-0.205583	0.8
YKL024C	URA6	YLR200W	YKE2	1.648343	0.8
YHR215W	PHO12	YMR078C	CTF18	-0.737822	0.8
YGL166W	CUP2	YMR078C	CTF18	-0.377913	0.8
YDR137W	RGP1	YFL033C	RIM15	-0.989729	0.8
YDR435C	PPM1	YLR200W	YKE2	0.21982	0.8
YAL011W	SWC3	YML070W	DAK1	0.813609	0.8
YMR078C	CTF18	YPR025C	CCL1	0.170776	0.8
YAL011W	SWC3	YMR220W	ERG8	-0.186522	0.8
YBR112C	CYC8	YJL179W	PFD1	-0.162535	0.8
YDR436W	PPZ2	YNL097C	PHO23	-1.249354	0.8
YJR066W	TOR1	YLR200W	YKE2	-0.794365	0.8
YDR099W	BMH2	YMR078C	CTF18	-0.470089	0.8
YMR263W	SAP30	YPL219W	PCL8	0.828391	0.8
YDR137W	RGP1	YGR130C	YGR130C	1.855836	0.8
YMR078C	CTF18	YPL228W	CET1	-0.078212	0.8
YDR137W	RGP1	YMR291W	YMR291W	-0.472667	0.8
YDL235C	YPD1	YLR085C	ARP6	0.538784	0.8
YJL179W	PFD1	YOL113W	SKM1	-0.227219	0.8
YKL168C	KKQ8	YMR078C	CTF18	0.008314	0.8
YLL019C	KNS1	YLR085C	ARP6	0.097022	0.8
YMR078C	CTF18	YNR009W	NRM1	-0.888878	0.8
YJL095W	BCK1	YJL179W	PFD1	-1.148392	0.8
YMR078C	CTF18	YOR208W	PTP2	0.709226	0.8
YAL011W	SWC3	YBR093C	PHO5	0.488855	0.8
YLR240W	VPS34	YMR078C	CTF18	0.501287	0.8
YAL011W	SWC3	YGL067W	NPY1	-4.565293	0.8
YCR079W	PTC6	YJL179W	PFD1	0.008314	0.8
YAL011W	SWC3	YKL001C	MET14	-0.048374	0.8
YIL042C	PKP1	YMR263W	SAP30	-0.338239	0.8
YER129W	SAK1	YMR263W	SAP30	1.051106	0.8
YDR236C	FMN1	YNL097C	PHO23	-0.162554	0.8
YAL011W	SWC3	YHR030C	SLT2	0.813064	0.8
YJL141C	YAK1	YMR078C	CTF18	0.012802	0.8
YDL028C	MPS1	YMR263W	SAP30	0.064557	0.8
YAL011W	SWC3	YOL065C	INP54	-0.213641	0.8
YLR085C	ARP6	YOR076C	SKI7	1.255571	0.8
YAL011W	SWC3	YOL045W	PSK2	-0.295447	0.8
YGL067W	NPY1	YLR200W	YKE2	0.933199	0.8
YDR490C	PKH1	YJL179W	PFD1	-1.420747	0.8
YHR076W	PTC7	YLR200W	YKE2	-1.511215	0.8
YJL179W	PFD1	YML059C	NTE1	1.006849	0.8
YDR137W	RGP1	YER052C	HOM3	2.691069	0.8
YIL147C	SLN1	YJL179W	PFD1	0.537527	0.8
YIL002C	INP51	YLR085C	ARP6	0.215027	0.8
YDR137W	RGP1	YDR436W	PPZ2	-1.528918	0.8
YGL179C	TOS3	YNL097C	PHO23	-0.748318	0.8
YDR287W	INM2	YMR078C	CTF18	0.777562	0.8
YAL011W	SWC3	YDR162C	NBP2	-1.834013	0.8
YKL074C	MUD2	YLR085C	ARP6	-0.154034	0.8
YCR008W	SAT4	YJL179W	PFD1	-0.782024	0.8
YDR373W	FRQ1	YJL179W	PFD1	-0.490077	0.8
YMR263W	SAP30	YNL289W	PCL1	-0.799815	0.8
YJL179W	PFD1	YNR009W	NRM1	-1.300653	0.8
YMR078C	CTF18	YNL053W	MSG5	0.124838	0.8
YGL067W	NPY1	YJL179W	PFD1	-0.146073	0.8
YMR078C	CTF18	YPR073C	LTP1	0.533104	0.8
YMR078C	CTF18	YOL100W	PKH2	-0.328172	0.8
YNL097C	PHO23	YPL203W	TPK2	-0.613084	0.8
YGR274C	TAF1	YNL097C	PHO23	-0.202423	0.8
YDR137W	RGP1	YKL171W	YKL171W	0.024385	0.8
YDR466W	PKH3	YMR263W	SAP30	0.23015	0.8
YDR208W	MSS4	YLR200W	YKE2	-0.197445	0.8
YKL116C	PRR1	YLR085C	ARP6	0.149679	0.8
YCR012W	PGK1	YMR078C	CTF18	-0.228234	0.8
YLR085C	ARP6	YLR273C	PIG1	1.026058	0.8
YJL179W	PFD1	YJR105W	ADO1	-0.07688	0.8
YKL166C	TPK3	YMR078C	CTF18	0.991787	0.8
YJL004C	SYS1	YLR200W	YKE2	1.760988	0.8
YKL074C	MUD2	YLR200W	YKE2	0.897437	0.8
YDR523C	SPS1	YMR263W	SAP30	0.290166	0.8
YDR137W	RGP1	YHR082C	KSP1	0.116651	0.8
YJL179W	PFD1	YPL209C	IPL1	-1.234829	0.8
YDR137W	RGP1	YLR006C	SSK1	-0.984621	0.8
YGL083W	SCY1	YLR200W	YKE2	0.276712	0.8
YFR014C	CMK1	YLR085C	ARP6	-0.143637	0.8
YDR287W	INM2	YLR200W	YKE2	1.573067	0.8
YDR137W	RGP1	YFL029C	CAK1	-0.517846	0.8
YMR263W	SAP30	YOL078W	AVO1	-0.082016	0.8
YAL011W	SWC3	YOL061W	PRS5	0.40528	0.8
YKR097W	PCK1	YMR078C	CTF18	-0.099178	0.8
YER052C	HOM3	YLR085C	ARP6	0.144081	0.8
YAL038W	CDC19	YMR263W	SAP30	0.65481	0.8
YDR137W	RGP1	YMR104C	YPK2	0.601733	0.8
YJL100W	LSB6	YNL097C	PHO23	-0.483753	0.8
YMR078C	CTF18	YNR047W	FPK1	1.054396	0.8
YLR006C	SSK1	YMR263W	SAP30	-1.467331	0.8
YDR137W	RGP1	YMR207C	HFA1	-1.335622	0.8
YDR028C	REG1	YLR085C	ARP6	0.686188	0.8
YDR435C	PPM1	YMR263W	SAP30	0.234559	0.8
YKL190W	CNB1	YNL097C	PHO23	-0.04835	0.8
YLR200W	YKE2	YOR083W	WHI5	0.150238	0.8
YDR162C	NBP2	YLR200W	YKE2	-0.263801	0.8
YDL235C	YPD1	YMR078C	CTF18	-0.457403	0.8
YBR011C	IPP1	YMR263W	SAP30	0.116441	0.8
YJR059W	PTK2	YLR085C	ARP6	0.15642	0.8
YNL097C	PHO23	YPL004C	LSP1	-0.087585	0.8
YGR040W	KSS1	YMR078C	CTF18	-0.013083	0.8
YKL166C	TPK3	YLR200W	YKE2	-0.665024	0.8
YLR113W	HOG1	YMR263W	SAP30	0.439947	0.8
YKL208W	CBT1	YMR263W	SAP30	0.96194	0.8
YJL179W	PFD1	YPL213W	LEA1	-0.214332	0.8
YAL011W	SWC3	YNR031C	SSK2	-2.894906	0.8
YDL108W	KIN28	YMR078C	CTF18	0.369693	0.8
YDR137W	RGP1	YER099C	PRS2	-0.656962	0.8
YJL179W	PFD1	YPL236C	YPL236C	0.51951	0.8
YGR203W	YGR203W	YNL097C	PHO23	-0.123367	0.8
YGL180W	ATG1	YJL179W	PFD1	0.39089	0.8
YNL097C	PHO23	YOR076C	SKI7	0.649564	0.8
YCL055W	KAR4	YDR137W	RGP1	0.917845	0.8
YJL179W	PFD1	YPR054W	SMK1	-0.084014	0.8
YDR137W	RGP1	YIL042C	PKP1	-3.242133	0.8
YLL010C	PSR1	YLR085C	ARP6	1.052442	0.8
YLR200W	YKE2	YOR028C	CIN5	0.89479	0.8
YDR137W	RGP1	YKL024C	URA6	1.879801	0.8
YJL095W	BCK1	YNL097C	PHO23	-6.519712	0.8
YMR078C	CTF18	YMR139W	RIM11	-0.619943	0.8
YBR182C	SMP1	YDR137W	RGP1	1.073521	0.8
YDL025C	YDL025C	YMR263W	SAP30	-1.067157	0.8
YKL048C	ELM1	YMR263W	SAP30	0.894306	0.8
YJL179W	PFD1	YMR008C	PLB1	0.616996	0.8
YMR078C	CTF18	YOR267C	HRK1	0.131088	0.8
YDR137W	RGP1	YJL057C	IKS1	1.269105	0.8
YHR076W	PTC7	YMR263W	SAP30	-0.552435	0.8
YMR263W	SAP30	YOL128C	YGK3	0.137589	0.8
YBR125C	PTC4	YNL097C	PHO23	-2.039021	0.8
YDR137W	RGP1	YGR274C	TAF1	-0.837769	0.8
YAL011W	SWC3	YJL164C	TPK1	0.012214	0.8
YDR137W	RGP1	YOR171C	LCB4	-1.107725	0.8
YDR137W	RGP1	YKL048C	ELM1	-0.603512	0.8
YDL028C	MPS1	YLR085C	ARP6	-0.595213	0.8
YJL004C	SYS1	YNL097C	PHO23	1.297424	0.8
YER052C	HOM3	YMR078C	CTF18	-0.029217	0.8
YHL029C	OCA5	YLR200W	YKE2	-1.20074	0.8
YFR034C	PHO4	YLR085C	ARP6	-0.168199	0.8
YDR137W	RGP1	YDR284C	DPP1	-0.637685	0.8
YDR137W	RGP1	YMR139W	RIM11	0.332617	0.8
YAL011W	SWC3	YOR227W	HER1	0.515259	0.8
YERO83C	YERO83C	YLR085C	ARP6	-3.952205	0.8
YDR216W	ADR1	YLR085C	ARP6	-0.57587	0.8
YLR085C	ARP6	YMR261C	TPS3	0.224101	0.8
YMR220W	ERG8	YMR263W	SAP30	0.291945	0.8
YER134C	YER134C	YMR078C	CTF18	-0.007481	0.8
YJL179W	PFD1	YOL065C	INP54	0.040052	0.8
YGL013C	PDR1	YLR085C	ARP6	0.555481	0.8
YDL127W	PCL2	YMR263W	SAP30	0.284319	0.8
YJL179W	PFD1	YNL106C	INP52	-0.149033	0.8
YAL011W	SWC3	YEL016C	NPP2	0.008314	0.8
YLL021W	SPA2	YNL097C	PHO23	0.096164	0.8
YGL166W	CUP2	YLR200W	YKE2	0.652637	0.8
YGL067W	NPY1	YNL097C	PHO23	-2.685977	0.8
YHR079C	IRE1	YJL179W	PFD1	-0.224882	0.8
YDR099W	BMH2	YJL179W	PFD1	-3.436439	0.8
YNL097C	PHO23	YOR208W	PTP2	0.142735	0.8
YKL048C	ELM1	YMR078C	CTF18	-0.762309	0.8
YJL141C	YAK1	YLR200W	YKE2	-1.373191	0.8
YKL024C	URA6	YLR085C	ARP6	-0.485758	0.8
YDL025C	YDL025C	YLR085C	ARP6	-0.042047	0.8
YAL011W	SWC3	YIL045W	PIG2	0.069355	0.8
YJL179W	PFD1	YLR238W	FAR10	0.765272	0.8
YCR079W	PTC6	YMR263W	SAP30	0.70841	0.8
YMR263W	SAP30	YNR032W	PPG1	0.255882	0.8
YHR046C	INM1	YMR078C	CTF18	-0.269146	0.8
YHR076W	PTC7	YMR078C	CTF18	0.261704	0.8
YER075C	PTP3	YNL097C	PHO23	1.372982	0.8
YDR137W	RGP1	YDR507C	GIN4	-0.200826	0.8
YMR078C	CTF18	YOL061W	PRS5	0.287579	0.8
YJL057C	IKS1	YMR078C	CTF18	-0.130257	0.8
YCR012W	PGK1	YDR137W	RGP1	-0.464784	0.8
YNL097C	PHO23	YNL128W	TEP1	-0.773341	0.8
YMR263W	SAP30	YOR083W	WHI5	0.323255	0.8
YNL097C	PHO23	YNR034W	SOL1	-0.037171	0.8
YBR011C	IPP1	YLR085C	ARP6	0.165335	0.8
YAL011W	SWC3	YKR097W	PCK1	-0.200778	0.8
YDR137W	RGP1	YJL155C	FBP26	1.084653	0.8
YNL097C	PHO23	YNL207W	RIO2	1.14728	0.8
YLR200W	YKE2	YOL113W	SKM1	1.975589	0.8
YDR435C	PPM1	YLR085C	ARP6	-0.441533	0.8
YAL011W	SWC3	YPR054W	SMK1	-0.180893	0.8
YDR147W	EKI1	YLR200W	YKE2	-0.468185	0.8
YER075C	PTP3	YJL179W	PFD1	2.089889	0.8
YER099C	PRS2	YNL097C	PHO23	0.585921	0.8
YLR085C	ARP6	YMR291W	YMR291W	0.225979	0.8
YNL097C	PHO23	YPL120W	VPS30	-0.717718	0.8
YDR137W	RGP1	YDR208W	MSS4	2.189389	0.8
YDR137W	RGP1	YKL203C	TOR2	0.324607	0.8
YER118C	SHO1	YJL179W	PFD1	1.109738	0.8
YGL013C	PDR1	YMR078C	CTF18	0.294469	0.8
YJL179W	PFD1	YOR233W	KIN4	-0.482302	0.8
YMR078C	CTF18	YOR171C	LCB4	0.041145	0.8
YGL180W	ATG1	YMR263W	SAP30	-1.902412	0.8
YMR078C	CTF18	YPL236C	YPL236C	0.31216	0.8
YAL017W	PSK1	YDR137W	RGP1	-0.131126	0.8
YMR078C	CTF18	YOR090C	PTC5	0.281933	0.8
YJL179W	PFD1	YLR377C	FBP1	0.613428	0.8
YCR012W	PGK1	YJL179W	PFD1	-0.404618	0.8
YJL179W	PFD1	YNL041C	COG6	-0.002557	0.8
YAL011W	SWC3	YCL055W	KAR4	0.008311	0.8
YDR137W	RGP1	YDR216W	ADR1	-0.806451	0.8
YLR200W	YKE2	YLR410W	VIP1	-2.080466	0.8
YKL051W	SFK1	YMR263W	SAP30	0.782453	0.8
YHR079C	IRE1	YLR200W	YKE2	0.695571	0.8
YCR073C	SSK22	YLR200W	YKE2	-0.621837	0.8
YKL116C	PRR1	YMR263W	SAP30	-0.016232	0.8
YDR481C	PHO8	YMR263W	SAP30	0.174128	0.8
YMR261C	TPS3	YMR263W	SAP30	0.650886	0.8
YDL214C	PRR2	YNL097C	PHO23	-1.031665	0.8
YBR276C	PPS1	YDR137W	RGP1	-1.4546	0.8
YGR130C	YGR130C	YJL179W	PFD1	0.393189	0.8
YJL179W	PFD1	YNL027W	CRZ1	0.250658	0.8
YAL011W	SWC3	YPL204W	HRR25	-0.348233	0.8
YKL067W	YNK1	YLR200W	YKE2	2.027859	0.8
YDR137W	RGP1	YGL179C	TOS3	-0.042684	0.8
YJL179W	PFD1	YNL289W	PCL1	-0.440228	0.8
YIL107C	PFK26	YNL097C	PHO23	1.094647	0.8
YDR137W	RGP1	YGL190C	CDC55	1.475234	0.8
YKL171W	YKL171W	YMR263W	SAP30	-0.607561	0.8
YER089C	PTC2	YMR078C	CTF18	-1.688039	0.8
YFL053W	DAK2	YLR085C	ARP6	0.070691	0.8
YBL068W	PRS4	YMR263W	SAP30	-0.149136	0.8
YAL011W	SWC3	YCR091W	KIN82	0.290955	0.8
YAL011W	SWC3	YKL116C	PRR1	0.123728	0.8
YLR019W	PSR2	YNL097C	PHO23	-1.133498	0.8
YDR247W	VHS1	YLR200W	YKE2	-1.186784	0.8
YAL011W	SWC3	YGR130C	YGR130C	-0.334566	0.8
YGL035C	MIG1	YJL179W	PFD1	0.271594	0.8
YBR028C	YBR028C	YDR137W	RGP1	-0.220671	0.8
YAL011W	SWC3	YDR067C	OCA6	-1.250024	0.8
YLR200W	YKE2	YPL236C	YPL236C	-0.305616	0.8
YBR200W	BEM1	YLR085C	ARP6	-4.008867	0.8
YJL179W	PFD1	YMR277W	FCP1	1.407121	0.8
YMR006C	PLB2	YMR078C	CTF18	1.382373	0.8
YMR263W	SAP30	YPL115C	BEM3	-0.880169	0.8
YEL016C	NPP2	YNL097C	PHO23	-0.367237	0.8
YJL179W	PFD1	YNR016C	ACC1	0.498958	0.8
YJL100W	LSB6	YMR078C	CTF18	0.818799	0.8
YGR092W	DBF2	YMR263W	SAP30	-0.955411	0.8
YDR422C	SIP1	YJL179W	PFD1	0.008314	0.8
YJL179W	PFD1	YMR139W	RIM11	-0.110799	0.8
YBR136W	MEC1	YMR078C	CTF18	0.599394	0.8
YJL179W	PFD1	YLL021W	SPA2	0.164702	0.8
YDR028C	REG1	YMR078C	CTF18	0.333635	0.8
YLR386W	VAC14	YNL097C	PHO23	-0.80732	0.8
YKL051W	SFK1	YLR085C	ARP6	0.268712	0.8
YMR078C	CTF18	YPR054W	SMK1	0.152321	0.8
YIL050W	PCL7	YLR200W	YKE2	0.868084	0.8
YAR018C	KIN3	YMR263W	SAP30	1.548974	0.8
YAL011W	SWC3	YBR092C	PHO3	-0.610246	0.8
YDL236W	PHO13	YLR200W	YKE2	0.0	0.8
YJL106W	IME2	YJL179W	PFD1	0.597956	0.8
YDR137W	RGP1	YER089C	PTC2	-1.904131	0.8
YDR137W	RGP1	YLR016C	PML1	-1.377259	0.8
YJL164C	TPK1	YJL179W	PFD1	-1.090345	0.8
YJL179W	PFD1	YNL129W	NRK1	1.408075	0.8
YJL058C	BIT61	YMR078C	CTF18	0.142607	0.8
YKR097W	PCK1	YMR263W	SAP30	0.02019	0.8
YJL083W	TAX4	YJL179W	PFD1	-0.116852	0.8
YDR137W	RGP1	YKL198C	PTK1	-0.341929	0.8
YGL215W	CLG1	YMR263W	SAP30	-1.76168	0.8
YKL203C	TOR2	YMR263W	SAP30	0.478183	0.8
YLR238W	FAR10	YNL097C	PHO23	0.149197	0.8
YMR078C	CTF18	YOL136C	PFK27	-0.378522	0.8
YDL108W	KIN28	YMR263W	SAP30	0.282008	0.8
YJR017C	ESS1	YNL097C	PHO23	0.271183	0.8
YAL011W	SWC3	YKL171W	YKL171W	0.604315	0.8
YLR200W	YKE2	YPL120W	VPS30	-1.166559	0.8
YAR014C	BUD14	YNL097C	PHO23	2.169286	0.8
YLR253W	YLR253W	YMR078C	CTF18	0.883444	0.8
YDR099W	BMH2	YNL097C	PHO23	-1.713103	0.8
YBR182C	SMP1	YLR200W	YKE2	-0.050178	0.8
YMR263W	SAP30	YPL228W	CET1	0.758287	0.8
YAL011W	SWC3	YHL029C	OCA5	0.120906	0.8
YLR085C	ARP6	YLR253W	YLR253W	0.036491	0.8
YHR075C	PPE1	YLR085C	ARP6	-1.940165	0.8
YBL056W	PTC3	YLR200W	YKE2	0.409658	0.8
YAL011W	SWC3	YFL029C	CAK1	0.562895	0.8
YLR200W	YKE2	YOR101W	RAS1	-0.63682	0.8
YGR123C	PPT1	YLR200W	YKE2	0.008314	0.8
YHR079C	IRE1	YMR263W	SAP30	-1.854547	0.8
YCR079W	PTC6	YLR085C	ARP6	-0.413435	0.8
YGR203W	YGR203W	YLR200W	YKE2	-0.539454	0.8
YMR078C	CTF18	YOR227W	HER1	-0.137946	0.8
YLR183C	TOS4	YMR263W	SAP30	-0.752069	0.8
YAL011W	SWC3	YDL108W	KIN28	-0.006002	0.8
YLR200W	YKE2	YNL032W	SIW14	0.814253	0.8
YAL011W	SWC3	YPL120W	VPS30	0.227406	0.8
YMR205C	PFK2	YMR263W	SAP30	-0.513843	0.8
YJL179W	PFD1	YOL100W	PKH2	-0.547299	0.8
YAL011W	SWC3	YHR043C	DOG2	0.366469	0.8
YKL198C	PTK1	YMR078C	CTF18	-1.307396	0.8
YKR019C	IRS4	YNL097C	PHO23	0.609041	0.8
YHL032C	GUT1	YMR078C	CTF18	-0.796838	0.8
YAL011W	SWC3	YNL207W	RIO2	0.547151	0.8
YFL053W	DAK2	YJL179W	PFD1	-0.617575	0.8
YIL050W	PCL7	YNL097C	PHO23	0.642724	0.8
YJL157C	FAR1	YLR085C	ARP6	0.35284	0.8
YLR085C	ARP6	YLR377C	FBP1	0.577156	0.8
YDR216W	ADR1	YLR200W	YKE2	-0.972967	0.8
YDR137W	RGP1	YHR079C	IRE1	-0.264724	0.8
YKL024C	URA6	YMR263W	SAP30	-0.033531	0.8
YGL083W	SCY1	YMR078C	CTF18	-0.166086	0.8
YLR085C	ARP6	YPR025C	CCL1	0.390825	0.8
YCL055W	KAR4	YJL179W	PFD1	-0.02847	0.8
YGL013C	PDR1	YLR200W	YKE2	0.238369	0.8
YLR200W	YKE2	YLR253W	YLR253W	-0.241524	0.8
YLR273C	PIG1	YMR078C	CTF18	0.402468	0.8
YLR183C	TOS4	YNL097C	PHO23	-0.752069	0.8
YAL011W	SWC3	YDR454C	GUK1	-0.497593	0.8
YHR206W	SKN7	YJL179W	PFD1	1.156702	0.8
YMR263W	SAP30	YPL140C	MKK2	-0.491705	0.8
YBR059C	AKL1	YMR078C	CTF18	1.770627	0.8
YER075C	PTP3	YMR078C	CTF18	1.563143	0.8
YER134C	YER134C	YMR263W	SAP30	0.834608	0.8
YGR092W	DBF2	YNL097C	PHO23	-0.955411	0.8
YJL179W	PFD1	YLR006C	SSK1	0.000277	0.8
YJL164C	TPK1	YMR263W	SAP30	-1.160161	0.8
YBR011C	IPP1	YJL179W	PFD1	-0.255821	0.8
YAL011W	SWC3	YBR020W	GAL1	0.425864	0.8
YLR085C	ARP6	YPR073C	LTP1	0.050279	0.8
YJL179W	PFD1	YPL140C	MKK2	-1.168722	0.8
YGR052W	FMP48	YMR078C	CTF18	0.254283	0.8
YBL009W	ALK2	YLR200W	YKE2	-0.329891	0.8
YMR263W	SAP30	YNL128W	TEP1	-0.773341	0.8
YDR137W	RGP1	YPL137C	GIP3	0.72724	0.8
YER118C	SHO1	YLR200W	YKE2	0.331988	0.8
YGR130C	YGR130C	YLR085C	ARP6	0.057074	0.8
YJL095W	BCK1	YLR085C	ARP6	0.048433	0.8
YDL028C	MPS1	YLR200W	YKE2	0.081093	0.8
YMR006C	PLB2	YNL097C	PHO23	0.457364	0.8
YDR283C	GCN2	YLR085C	ARP6	1.016644	0.8
YJL179W	PFD1	YNR031C	SSK2	0.765824	0.8
YDR099W	BMH2	YLR200W	YKE2	-0.498254	0.8
YMR078C	CTF18	YOR028C	CIN5	0.533045	0.8
YDR137W	RGP1	YLR433C	CNA1	-0.861565	0.8
YMR263W	SAP30	YMR311C	GLC8	-1.999993	0.8
YJL179W	PFD1	YLL011W	SOF1	0.350947	0.8
YJR017C	ESS1	YMR078C	CTF18	0.613751	0.8
YKL024C	URA6	YNL097C	PHO23	-0.033531	0.8
YDL214C	PRR2	YLR085C	ARP6	-0.107517	0.8
YDR315C	IPK1	YJL179W	PFD1	0.860053	0.8
YAL011W	SWC3	YPR111W	DBF20	0.110708	0.8
YJL106W	IME2	YMR263W	SAP30	0.164285	0.8
YJL179W	PFD1	YKR031C	SPO14	1.619869	0.8
YAL017W	PSK1	YMR078C	CTF18	-0.160146	0.8
YNL097C	PHO23	YNR016C	ACC1	-0.168275	0.8
YER093C	TSC11	YJL179W	PFD1	-0.316781	0.8
YGL253W	HXK2	YMR263W	SAP30	2.419784	0.8
YLR085C	ARP6	YOL128C	YGK3	-0.894796	0.8
YDL179W	PCL9	YLR085C	ARP6	0.741437	0.8
YBR112C	CYC8	YDR137W	RGP1	-2.010854	0.8
YDL090C	RAM1	YNL097C	PHO23	-6.863073	0.8
YCL032W	STE50	YMR078C	CTF18	0.090972	0.8
YLR085C	ARP6	YMR006C	PLB2	0.239723	0.8
YAL011W	SWC3	YHR044C	DOG1	0.52239	0.8
YEL016C	NPP2	YMR078C	CTF18	0.033135	0.8
YJL179W	PFD1	YLR183C	TOS4	1.347527	0.8
YLR085C	ARP6	YOL045W	PSK2	-0.890592	0.8
YGR194C	XKS1	YMR263W	SAP30	-0.243435	0.8
YMR263W	SAP30	YPL120W	VPS30	-0.717718	0.8
YDL214C	PRR2	YMR078C	CTF18	0.270556	0.8
YDR028C	REG1	YMR263W	SAP30	0.999128	0.8
YDR137W	RGP1	YGL059W	PKP2	0.626902	0.8
YAL011W	SWC3	YDR284C	DPP1	-0.019982	0.8
YFL010C	WWM1	YMR078C	CTF18	-0.13964	0.8
YGL035C	MIG1	YMR078C	CTF18	-0.08756	0.8
YDR137W	RGP1	YKL190W	CNB1	-0.448536	0.8
YNL020C	ARK1	YNL097C	PHO23	0.948741	0.8
YAL038W	CDC19	YLR085C	ARP6	0.689632	0.8
YNL097C	PHO23	YPL268W	PLC1	-5.871458	0.8
YER093C	TSC11	YMR263W	SAP30	0.92142	0.8
YCR073C	SSK22	YJL179W	PFD1	-1.423653	0.8
YHR076W	PTC7	YNL097C	PHO23	-0.552435	0.8
YJL179W	PFD1	YPL204W	HRR25	1.406087	0.8
YMR263W	SAP30	YPR111W	DBF20	0.165537	0.8
YJL128C	PBS2	YLR200W	YKE2	-0.343814	0.8
YER052C	HOM3	YLR200W	YKE2	-0.579302	0.8
YJR059W	PTK2	YNL097C	PHO23	-2.344878	0.8
YLR240W	VPS34	YNL097C	PHO23	-0.236759	0.8
YDR028C	REG1	YJL179W	PFD1	0.381928	0.8
YER075C	PTP3	YLR085C	ARP6	-1.559077	0.8
YAL011W	SWC3	YBR125C	PTC4	-0.543683	0.8
YBL056W	PTC3	YDR137W	RGP1	0.007829	0.8
YIL113W	SDP1	YNL097C	PHO23	-1.746103	0.8
YAL011W	SWC3	YDR435C	PPM1	0.554941	0.8
YHR043C	DOG2	YLR200W	YKE2	-0.858736	0.8
YNL097C	PHO23	YOL065C	INP54	0.0885	0.8
YGL059W	PKP2	YJL179W	PFD1	-0.024762	0.8
YAL011W	SWC3	YHR135C	YCK1	0.440692	0.8
YAL011W	SWC3	YJL106W	IME2	0.37138	0.8
YGR040W	KSS1	YLR200W	YKE2	-0.473606	0.8
YHL007C	STE20	YLR085C	ARP6	-0.973842	0.8
YAL011W	SWC3	YER170W	ADK2	0.001578	0.8
YJL179W	PFD1	YLR019W	PSR2	-0.212041	0.8
YMR263W	SAP30	YMR267W	PPA2	-0.757758	0.8
YNL097C	PHO23	YOL061W	PRS5	0.831748	0.8
YLL019C	KNS1	YLR200W	YKE2	2.253679	0.8
YHR206W	SKN7	YMR263W	SAP30	0.807212	0.8
YJL165C	HAL5	YNL097C	PHO23	0.745247	0.8
YJL155C	FBP26	YNL097C	PHO23	-1.290176	0.8
YJL179W	PFD1	YMR287C	DSS1	1.387635	0.8
YLR006C	SSK1	YLR085C	ARP6	0.501871	0.8
YMR263W	SAP30	YPL204W	HRR25	-0.090219	0.8
YLR085C	ARP6	YOL136C	PFK27	-0.490816	0.8
YAL011W	SWC3	YAL017W	PSK1	0.772066	0.8
YJL179W	PFD1	YKL190W	CNB1	0.079308	0.8
YFR014C	CMK1	YNL097C	PHO23	-0.853754	0.8
YHR030C	SLT2	YMR263W	SAP30	-4.627717	0.8
YLR085C	ARP6	YNL217W	YNL217W	0.036968	0.8
YDL108W	KIN28	YLR200W	YKE2	-0.024288	0.8
YMR078C	CTF18	YPL115C	BEM3	0.49831	0.8
YBR129C	OPY1	YMR078C	CTF18	-0.484891	0.8
YGL158W	RCK1	YLR200W	YKE2	0.378294	0.8
YNL097C	PHO23	YOR227W	HER1	-1.191568	0.8
YMR263W	SAP30	YOL011W	PLB3	-0.077168	0.8
YBR276C	PPS1	YMR078C	CTF18	0.687345	0.8
YAL011W	SWC3	YOL011W	PLB3	0.560176	0.8
YJL057C	IKS1	YNL097C	PHO23	-0.564233	0.8
YBR125C	PTC4	YLR085C	ARP6	-0.456727	0.8
YCL040W	GLK1	YMR263W	SAP30	0.18979	0.8
YLR085C	ARP6	YNL325C	FIG4	-1.708579	0.8
YAL011W	SWC3	YNL289W	PCL1	0.332049	0.8
YBR252W	DUT1	YJL179W	PFD1	-0.812512	0.8
YDR137W	RGP1	YKL116C	PRR1	0.883593	0.8
YFR014C	CMK1	YJL179W	PFD1	0.553566	0.8
YIL107C	PFK26	YMR263W	SAP30	1.094647	0.8
YLR151C	PCD1	YNL097C	PHO23	0.046565	0.8
[truncated: 61,532 more rows]
