# Supplementary material for: Improved functional overview of protein complexes using inferred epistatic relationships
Source: BMC Syst Biol. 2011 May 23;5:80. doi: 10.1186/1752-0509-5-80 (PMC3117733; doi:10.1186/1752-0509-5-80)
Supplement: Additional file 3 — Predicted interactions between the RNA and Signalling datasets. [file 1752-0509-5-80-S3.TXT]

GENE A	COMMON NAME A	GENE B	COMMON NAME B	SCORE	CORRELATION
YHL029C	OCA5	YNL097C	PHO23	0.915164	0.8
YNL097C	PHO23	YNR047W	FPK1	-0.843257	0.8
YCR077C	PAT1	YHR082C	KSP1	0.72139	0.8
YCR077C	PAT1	YNL129W	NRK1	0.65226	0.8
YDR485C	VPS72	YML029W	USA1	0.601989	0.8
YBR020W	GAL1	YCR077C	PAT1	-0.056164	0.8
YJL089W	SIP4	YPR101W	SNT309	-2.498182	0.8
YCR077C	PAT1	YHR186C	KOG1	-0.006176	0.8
YDR485C	VPS72	YPL178W	CBC2	-9.602685	0.8
YJL128C	PBS2	YNL097C	PHO23	-0.317456	0.8
YCR077C	PAT1	YDR283C	GCN2	0.394311	0.8
YDR485C	VPS72	YLR222C	UTP13	-0.104309	0.8
YLR052W	IES3	YPR101W	SNT309	0.877809	0.8
YKL001C	MET14	YNL097C	PHO23	0.135154	0.8
YNL097C	PHO23	YPR120C	CLB5	0.349181	0.8
YDR485C	VPS72	YMR285C	NGL2	-0.685424	0.8
YDR162C	NBP2	YPR101W	SNT309	-1.304885	0.8
YER093C	TSC11	YNL097C	PHO23	0.92142	0.8
YGL208W	SIP2	YNL097C	PHO23	0.370274	0.8
YHR031C	RRM3	YPR101W	SNT309	-0.038252	0.8
YCR077C	PAT1	YMR220W	ERG8	-1.103718	0.8
YCR077C	PAT1	YKL001C	MET14	0.149829	0.8
YAR018C	KIN3	YPR101W	SNT309	-0.357267	0.8
YNL097C	PHO23	YNL289W	PCL1	-0.799815	0.8
YNL097C	PHO23	YOR231W	MKK1	-0.22332	0.8
YDR485C	VPS72	YJR007W	SUI2	1.036369	0.8
YDR485C	VPS72	YER110C	KAP123	1.238262	0.8
YNL097C	PHO23	YOL011W	PLB3	-0.077168	0.8
YDR485C	VPS72	YNL288W	CAF40	-0.238194	0.8
YNL097C	PHO23	YPR161C	SGV1	-1.380585	0.8
YDR485C	VPS72	YOL023W	IFM1	-0.525857	0.8
YDR485C	VPS72	YLR287C	YLR287C	-1.294899	0.8
YLL011W	SOF1	YPR101W	SNT309	0.275501	0.8
YBR128C	ATG14	YNL097C	PHO23	-6.759241	0.8
YCR077C	PAT1	YJL187C	SWE1	-0.24542	0.8
YGR188C	BUB1	YPR101W	SNT309	-5.797104	0.8
YNL097C	PHO23	YNL309W	STB1	0.386795	0.8
YCR077C	PAT1	YOL067C	RTG1	1.736076	0.8
YDR485C	VPS72	YKL081W	TEF4	-1.274832	0.8
YCR077C	PAT1	YOR171C	LCB4	0.158244	0.8
YDR485C	VPS72	YPL104W	MSD1	0.340814	0.8
YCR077C	PAT1	YPL214C	THI6	0.648013	0.8
YDR122W	KIN1	YNL097C	PHO23	-0.293371	0.8
YMR199W	CLN1	YPR101W	SNT309	0.305706	0.8
YDR507C	GIN4	YNL097C	PHO23	-0.079081	0.8
YCR016W	YCR016W	YDR485C	VPS72	-0.084092	0.8
YBL005W	PDR3	YPR101W	SNT309	0.309559	0.8
YPL141C	YPL141C	YPR101W	SNT309	0.196996	0.8
YDR485C	VPS72	YPL169C	MEX67	-4.897487	0.8
YBR136W	MEC1	YPR101W	SNT309	-0.082744	0.8
YHR205W	SCH9	YNL097C	PHO23	0.194733	0.8
YBR129C	OPY1	YCR077C	PAT1	-1.024886	0.8
YDL236W	PHO13	YNL097C	PHO23	0.076217	0.8
YLR253W	YLR253W	YPR101W	SNT309	-0.862639	0.8
YKL113C	RAD27	YNL097C	PHO23	-0.531939	0.8
YDR485C	VPS72	YGR250C	YGR250C	-0.859645	0.8
YNL097C	PHO23	YOR140W	SFL1	0.42167	0.8
YBL105C	PKC1	YNL097C	PHO23	-0.313948	0.8
YPL153C	RAD53	YPR101W	SNT309	-0.173082	0.8
YJL004C	SYS1	YPR101W	SNT309	-0.438208	0.8
YMR036C	MIH1	YPR101W	SNT309	-0.456352	0.8
YCR077C	PAT1	YOR233W	KIN4	0.947737	0.8
YDR485C	VPS72	YER127W	LCP5	1.186533	0.8
YER123W	YCK3	YPR101W	SNT309	-2.250302	0.8
YDR485C	VPS72	YGL171W	ROK1	-0.704036	0.8
YCR077C	PAT1	YHL029C	OCA5	-0.214055	0.8
YBL105C	PKC1	YPR101W	SNT309	-0.068285	0.8
YDR485C	VPS72	YJL125C	GCD14	-1.945605	0.8
YDR247W	VHS1	YNL097C	PHO23	-0.144751	0.8
YDR485C	VPS72	YLR067C	PET309	-0.281526	0.8
YMR008C	PLB1	YPR101W	SNT309	0.133523	0.8
YBL009W	ALK2	YCR077C	PAT1	0.031301	0.8
YCR077C	PAT1	YGL035C	MIG1	-1.593661	0.8
YCR077C	PAT1	YJR057W	CDC8	0.34418	0.8
YNL097C	PHO23	YNL307C	MCK1	0.525738	0.8
YBR128C	ATG14	YCR077C	PAT1	-0.292695	0.8
YCR077C	PAT1	YMR291W	YMR291W	0.161003	0.8
YDR485C	VPS72	YKL057C	NUP120	-11.955816	0.8
YER027C	GAL83	YNL097C	PHO23	-0.409076	0.8
YLR248W	RCK2	YNL097C	PHO23	0.517882	0.8
YDR072C	IPT1	YPR101W	SNT309	0.550448	0.8
YDR485C	VPS72	YKL149C	DBR1	-0.971564	0.8
YDL213C	NOP6	YDR485C	VPS72	0.025696	0.8
YNL097C	PHO23	YOR143C	THI80	1.019983	0.8
YNL289W	PCL1	YPR101W	SNT309	0.611252	0.8
YBR136W	MEC1	YCR077C	PAT1	-0.082744	0.8
YNL222W	SSU72	YPR101W	SNT309	0.565369	0.8
YER151C	UBP3	YPR101W	SNT309	-3.555561	0.8
YIL050W	PCL7	YPR101W	SNT309	0.894438	0.8
YHR046C	INM1	YPR101W	SNT309	-0.036781	0.8
YCR077C	PAT1	YLR190W	MMR1	1.44876	0.8
YDL025C	YDL025C	YNL097C	PHO23	-1.067157	0.8
YNL233W	BNI4	YPR101W	SNT309	0.729934	0.8
YDR485C	VPS72	YLL035W	GRC3	-0.721679	0.8
YCR077C	PAT1	YHR076W	PTC7	-0.151356	0.8
YBR141C	YBR141C	YDR485C	VPS72	0.024382	0.8
YNL097C	PHO23	YOR208W	PTP2	0.142735	0.8
YNL097C	PHO23	YNL325C	FIG4	-0.891832	0.8
YBR160W	CDC28	YCR077C	PAT1	0.284678	0.8
YMR207C	HFA1	YNL097C	PHO23	-0.607908	0.8
YBL057C	PTH2	YDR485C	VPS72	-0.284725	0.8
YHR135C	YCK1	YNL097C	PHO23	0.471929	0.8
YNL097C	PHO23	YPL109C	YPL109C	0.243602	0.8
YDR458C	HEH2	YDR485C	VPS72	-0.865378	0.8
YCL032W	STE50	YCR077C	PAT1	-0.95253	0.8
YDR485C	VPS72	YER143W	DDI1	0.667603	0.8
YGR109C	CLB6	YPR101W	SNT309	-0.175997	0.8
YBR020W	GAL1	YNL097C	PHO23	-0.707105	0.8
YDR147W	EKI1	YNL097C	PHO23	-0.194757	0.8
YMR048W	CSM3	YPR101W	SNT309	-0.063416	0.8
YGR274C	TAF1	YPR101W	SNT309	-0.198998	0.8
YDR503C	LPP1	YNL097C	PHO23	-0.245621	0.8
YLR433C	CNA1	YPR101W	SNT309	-0.994659	0.8
YGL083W	SCY1	YNL097C	PHO23	-0.131311	0.8
YNL032W	SIW14	YPR101W	SNT309	-0.278958	0.8
YCL032W	STE50	YPR101W	SNT309	-0.95253	0.8
YML109W	ZDS2	YPR101W	SNT309	-0.002888	0.8
YBR160W	CDC28	YPR101W	SNT309	0.284678	0.8
YEL016C	NPP2	YPR101W	SNT309	-0.089856	0.8
YOL113W	SKM1	YPR101W	SNT309	0.195734	0.8
YCR077C	PAT1	YLR006C	SSK1	1.100136	0.8
YGR040W	KSS1	YNL097C	PHO23	-0.574586	0.8
YDR485C	VPS72	YIL016W	SNL1	-0.42077	0.8
YER114C	BOI2	YNL097C	PHO23	0.137597	0.8
YKR099W	BAS1	YPR101W	SNT309	-0.366868	0.8
YCR077C	PAT1	YPR054W	SMK1	-0.72516	0.8
YLR253W	YLR253W	YNL097C	PHO23	-0.790244	0.8
YDL017W	CDC7	YNL097C	PHO23	-0.124318	0.8
YDL153C	SAS10	YDR485C	VPS72	0.08166	0.8
YCR077C	PAT1	YDL025C	YDL025C	0.454031	0.8
YMR208W	ERG12	YPR101W	SNT309	-0.038435	0.8
YOL067C	RTG1	YPR101W	SNT309	1.736076	0.8
YCR077C	PAT1	YNL217W	YNL217W	-0.472667	0.8
YBL085W	BOI1	YNL097C	PHO23	0.199777	0.8
YGL158W	RCK1	YNL097C	PHO23	-0.654539	0.8
YDR485C	VPS72	YGR072W	UPF3	0.442542	0.8
YDR485C	VPS72	YGL078C	DBP3	0.392924	0.8
YHR124W	NDT80	YNL097C	PHO23	0.799461	0.8
YKL203C	TOR2	YPR101W	SNT309	-0.266404	0.8
YDR485C	VPS72	YGL136C	MRM2	0.788328	0.8
YDR485C	VPS72	YNL221C	POP1	-1.700864	0.8
YLR133W	CKI1	YPR101W	SNT309	0.024824	0.8
YDR485C	VPS72	YML107C	PML39	0.498732	0.8
YBR236C	ABD1	YDR485C	VPS72	-0.052843	0.8
YDR485C	VPS72	YLL013C	PUF3	-0.448615	0.8
YKL193C	SDS22	YNL097C	PHO23	0.335641	0.8
YGR240C	PFK1	YPR101W	SNT309	-0.11575	0.8
YAL038W	CDC19	YNL097C	PHO23	0.65481	0.8
YOL065C	INP54	YPR101W	SNT309	-0.256695	0.8
YJL058C	BIT61	YNL097C	PHO23	-0.021789	0.8
YAL026C	DRS2	YDR485C	VPS72	0.47229	0.8
YHR043C	DOG2	YNL097C	PHO23	0.229687	0.8
YCR077C	PAT1	YPL241C	CIN2	-2.463498	0.8
YBR129C	OPY1	YPR101W	SNT309	-1.024886	0.8
YJL164C	TPK1	YNL097C	PHO23	-1.160161	0.8
YDL111C	RRP42	YDR485C	VPS72	0.263734	0.8
YBL088C	TEL1	YCR077C	PAT1	-0.211402	0.8
YDR485C	VPS72	YIL115C	NUP159	-0.225127	0.8
YKR031C	SPO14	YPR101W	SNT309	-0.672777	0.8
YBR125C	PTC4	YPR101W	SNT309	0.210155	0.8
YDR485C	VPS72	YNR024W	MPP6	0.024372	0.8
YPL140C	MKK2	YPR101W	SNT309	-0.782674	0.8
YKL171W	YKL171W	YNL097C	PHO23	-0.607561	0.8
YDR485C	VPS72	YPR080W	TEF1	0.363864	0.8
YHR046C	INM1	YNL097C	PHO23	-0.398261	0.8
YER092W	IES5	YNL097C	PHO23	-1.158766	0.8
YNL097C	PHO23	YPL004C	LSP1	-0.087585	0.8
YER059W	PCL6	YNL097C	PHO23	-0.108048	0.8
YBR125C	PTC4	YCR077C	PAT1	0.210155	0.8
YCL054W	SPB1	YDR485C	VPS72	-0.033535	0.8
YBL079W	NUP170	YDR485C	VPS72	-3.857023	0.8
YDR485C	VPS72	YJL035C	TAD2	0.714051	0.8
YFR040W	SAP155	YNL097C	PHO23	1.109609	0.8
YDR485C	VPS72	YFR004W	RPN11	0.462888	0.8
YNL097C	PHO23	YPL204W	HRR25	-0.090219	0.8
YBL088C	TEL1	YPR101W	SNT309	-0.211402	0.8
YMR219W	ESC1	YPR101W	SNT309	-2.614809	0.8
YDR485C	VPS72	YNL245C	CWC25	0.580046	0.8
YDR485C	VPS72	YER112W	LSM4	1.119825	0.8
YJL089W	SIP4	YNL097C	PHO23	0.077922	0.8
YBR092C	PHO3	YPR101W	SNT309	-0.505285	0.8
YDR485C	VPS72	YJR141W	YJR141W	-0.159972	0.8
YCR077C	PAT1	YNL056W	OCA2	0.389126	0.8
YCR077C	PAT1	YOR140W	SFL1	-0.381239	0.8
YBR135W	CKS1	YCR077C	PAT1	-8.737379	0.8
YCR077C	PAT1	YER151C	UBP3	-3.555561	0.8
YNL097C	PHO23	YPL219W	PCL8	0.828391	0.8
YCR077C	PAT1	YLR433C	CNA1	-0.994659	0.8
YER111C	SWI4	YPR101W	SNT309	-1.807282	0.8
YDR485C	VPS72	YHR015W	MIP6	-0.820947	0.8
YCR077C	PAT1	YJL058C	BIT61	-0.097503	0.8
YCR077C	PAT1	YOR090C	PTC5	1.407951	0.8
YCR077C	PAT1	YDR507C	GIN4	1.520615	0.8
YLL021W	SPA2	YNL097C	PHO23	0.096164	0.8
YDR485C	VPS72	YPR057W	BRR1	-8.160371	0.8
YER075C	PTP3	YPR101W	SNT309	1.726895	0.8
YDR152W	GIR2	YDR485C	VPS72	-0.566868	0.8
YCR077C	PAT1	YER027C	GAL83	0.424474	0.8
YNL298W	CLA4	YPR101W	SNT309	1.667739	0.8
YJR094C	IME1	YNL097C	PHO23	-0.991127	0.8
YDR485C	VPS72	YKL172W	EBP2	0.798158	0.8
YGR203W	YGR203W	YNL097C	PHO23	-0.123367	0.8
YCR077C	PAT1	YGL124C	MON1	-1.115751	0.8
YJR105W	ADO1	YPR101W	SNT309	-0.22154	0.8
YDR485C	VPS72	YNL189W	SRP1	-0.809017	0.8
YCR077C	PAT1	YDR485C	VPS72	-3.7117255	0.8
YDR485C	VPS72	YOL041C	NOP12	0.02763	0.8
YCL040W	GLK1	YNL097C	PHO23	0.18979	0.8
YDR485C	VPS72	YKL173W	SNU114	0.476605	0.8
YDR037W	KRS1	YDR485C	VPS72	-0.698137	0.8
YDR523C	SPS1	YPR101W	SNT309	0.265587	0.8
YDR208W	MSS4	YPR101W	SNT309	0.694234	0.8
YDR088C	SLU7	YDR485C	VPS72	1.234481	0.8
YCR077C	PAT1	YML007W	YAP1	-0.321472	0.8
YDR485C	VPS72	YLR298C	YHC1	-0.3057	0.8
YDL084W	SUB2	YDR485C	VPS72	0.477555	0.8
YCR077C	PAT1	YGL229C	SAP4	0.588841	0.8
YML059C	NTE1	YNL097C	PHO23	0.848918	0.8
YCR077C	PAT1	YLR210W	CLB4	0.231144	0.8
YNL201C	PSY2	YPR101W	SNT309	0.314978	0.8
YER111C	SWI4	YNL097C	PHO23	-9.923973	0.8
YDR485C	VPS72	YHL038C	CBP2	0.5421	0.8
YDR436W	PPZ2	YPR101W	SNT309	0.022206	0.8
YCR077C	PAT1	YPL152W	RRD2	0.673802	0.8
YJL095W	BCK1	YNL097C	PHO23	-6.519712	0.8
YCR077C	PAT1	YPL153C	RAD53	-0.173082	0.8
YIL131C	FKH1	YPR101W	SNT309	1.10973	0.8
YDR435C	PPM1	YNL097C	PHO23	0.234559	0.8
YEL042W	GDA1	YNL097C	PHO23	0.009119	0.8
YNL097C	PHO23	YOL100W	PKH2	0.128078	0.8
YCR077C	PAT1	YOR014W	RTS1	-0.13109	0.8
YCL040W	GLK1	YPR101W	SNT309	-0.144917	0.8
YCR077C	PAT1	YNL020C	ARK1	-0.393555	0.8
YDR485C	VPS72	YMR312W	ELP6	-0.060008	0.8
YNL097C	PHO23	YPL179W	PPQ1	-1.258526	0.8
YCR008W	SAT4	YNL097C	PHO23	0.907728	0.8
YER089C	PTC2	YPR101W	SNT309	-2.176708	0.8
YOL061W	PRS5	YPR101W	SNT309	-0.283732	0.8
YCR077C	PAT1	YLR079W	SIC1	2.326558	0.8
YDR485C	VPS72	YHR196W	UTP9	1.249206	0.8
YDL167C	NRP1	YDR485C	VPS72	-2.457046	0.8
YCR077C	PAT1	YMR261C	TPS3	-0.503077	0.8
YCR077C	PAT1	YHL032C	GUT1	-0.127966	0.8
YBR136W	MEC1	YNL097C	PHO23	0.092583	0.8
YFL010C	WWM1	YPR101W	SNT309	0.44714	0.8
YDR122W	KIN1	YPR101W	SNT309	0.460376	0.8
YAR018C	KIN3	YCR077C	PAT1	-0.357267	0.8
YCR077C	PAT1	YDL188C	PPH22	-0.352982	0.8
YJL157C	FAR1	YPR101W	SNT309	0.561586	0.8
YDR485C	VPS72	YOL123W	HRP1	-1.843467	0.8
YDR485C	VPS72	YGR134W	CAF130	-0.032026	0.8
YJL168C	SET2	YPR101W	SNT309	-2.949131	0.8
YDR485C	VPS72	YKR026C	GCN3	-0.066178	0.8
YGL179C	TOS3	YNL097C	PHO23	-0.748318	0.8
YKR031C	SPO14	YNL097C	PHO23	0.66934	0.8
YBR128C	ATG14	YPR101W	SNT309	-0.292695	0.8
YCR077C	PAT1	YLL021W	SPA2	0.682267	0.8
YDR485C	VPS72	YGR135W	PRE9	0.809528	0.8
YCR079W	PTC6	YPR101W	SNT309	0.406694	0.8
YJL164C	TPK1	YPR101W	SNT309	-0.842797	0.8
YCR077C	PAT1	YMR277W	FCP1	0.446834	0.8
YDR485C	VPS72	YLR384C	IKI3	0.627979	0.8
YFR040W	SAP155	YPR101W	SNT309	1.316244	0.8
YCR060W	TAH1	YDR485C	VPS72	-0.39162	0.8
YKR097W	PCK1	YNL097C	PHO23	0.02019	0.8
YCR077C	PAT1	YPR111W	DBF20	0.265989	0.8
YHR191C	CTF8	YPR101W	SNT309	-2.217794	0.8
YDR485C	VPS72	YJL122W	ALB1	1.253564	0.8
YJL083W	TAX4	YNL097C	PHO23	0.292356	0.8
YBR181C	RPS6B	YDR485C	VPS72	1.022963	0.8
YDL116W	NUP84	YPR101W	SNT309	-12.679609	0.8
YDR485C	VPS72	YNL255C	GIS2	0.063946	0.8
YCR077C	PAT1	YLL010C	PSR1	-0.126202	0.8
YCR077C	PAT1	YNL222W	SSU72	0.565369	0.8
YCR077C	PAT1	YNR012W	URK1	0.4989	0.8
YDR485C	VPS72	YML068W	ITT1	0.672198	0.8
YCR077C	PAT1	YDR321W	ASP1	0.374882	0.8
YBL005W	PDR3	YCR077C	PAT1	0.309559	0.8
YKL051W	SFK1	YPR101W	SNT309	-0.036472	0.8
YBR119W	MUD1	YDR485C	VPS72	-0.231096	0.8
YGR240C	PFK1	YNL097C	PHO23	0.319471	0.8
YDR208W	MSS4	YNL097C	PHO23	-0.085866	0.8
YGL059W	PKP2	YNL097C	PHO23	0.497774	0.8
YCR077C	PAT1	YGL180W	ATG1	-0.456455	0.8
YBR028C	YBR028C	YCR077C	PAT1	0.149034	0.8
YCR077C	PAT1	YDR072C	IPT1	0.550448	0.8
YDR485C	VPS72	YGR178C	PBP1	0.108174	0.8
YIL002C	INP51	YNL097C	PHO23	-0.09696	0.8
YCR012W	PGK1	YCR077C	PAT1	-0.163114	0.8
YJL183W	MNN11	YPR101W	SNT309	2.102418	0.8
YKR097W	PCK1	YPR101W	SNT309	-0.6644	0.8
YDR485C	VPS72	YHR085W	IPI1	1.179276	0.8
YPL209C	IPL1	YPR101W	SNT309	0.773527	0.8
YJR105W	ADO1	YNL097C	PHO23	0.017242	0.8
YDL165W	CDC36	YDR485C	VPS72	-0.702716	0.8
YGL126W	SCS3	YNL097C	PHO23	1.306027	0.8
YCR077C	PAT1	YOL011W	PLB3	0.150297	0.8
YFL053W	DAK2	YPR101W	SNT309	-0.979462	0.8
YDR235W	PRP42	YDR485C	VPS72	-0.08664	0.8
YCL055W	KAR4	YNL097C	PHO23	0.030927	0.8
YDR091C	RLI1	YDR485C	VPS72	-1.037698	0.8
YCR077C	PAT1	YOR208W	PTP2	0.008314	0.8
YOR208W	PTP2	YPR101W	SNT309	0.008314	0.8
YDR485C	VPS72	YEL015W	EDC3	-0.117364	0.8
YDR060W	MAK21	YDR485C	VPS72	1.51955	0.8
YCR077C	PAT1	YER129W	SAK1	-0.103116	0.8
YFR034C	PHO4	YNL097C	PHO23	-0.286018	0.8
YDR485C	VPS72	YGR278W	CWC22	1.044261	0.8
YDR485C	VPS72	YPL127C	HHO1	0.68166	0.8
YDR485C	VPS72	YLR316C	TAD3	-9.612646	0.8
YDR454C	GUK1	YNL097C	PHO23	-0.971702	0.8
YLR079W	SIC1	YPR101W	SNT309	2.326558	0.8
YDR075W	PPH3	YNL097C	PHO23	-0.269276	0.8
YBR011C	IPP1	YNL097C	PHO23	0.116441	0.8
YDR138W	HPR1	YDR485C	VPS72	0.596386	0.8
YBR160W	CDC28	YNL097C	PHO23	0.035638	0.8
YDR146C	SWI5	YPR101W	SNT309	3.757435	0.8
YBR083W	TEC1	YPR101W	SNT309	0.012867	0.8
YBR276C	PPS1	YCR077C	PAT1	1.407316	0.8
YDR485C	VPS72	YKL021C	MAK11	0.060016	0.8
YHR079C	IRE1	YPR101W	SNT309	1.27115	0.8
YDL056W	MBP1	YNL097C	PHO23	0.538521	0.8
YFL033C	RIM15	YNL097C	PHO23	-2.626762	0.8
YDR485C	VPS72	YGR283C	YGR283C	-0.979934	0.8
YDR485C	VPS72	YOR123C	LEO1	-6.743872	0.8
YDR373W	FRQ1	YNL097C	PHO23	-0.798196	0.8
YFR019W	FAB1	YNL097C	PHO23	1.418474	0.8
YCR077C	PAT1	YKL171W	YKL171W	0.04488	0.8
YLR376C	PSY3	YPR101W	SNT309	-0.308698	0.8
YCR077C	PAT1	YMR156C	TPP1	0.911457	0.8
YBR164C	ARL1	YNL097C	PHO23	0.663731	0.8
YBR121C	GRS1	YDR485C	VPS72	0.213008	0.8
YCR077C	PAT1	YLR248W	RCK2	0.008314	0.8
YNL097C	PHO23	YOL078W	AVO1	-0.082016	0.8
YGR086C	PIL1	YNL097C	PHO23	-0.576727	0.8
YDL025C	YDL025C	YPR101W	SNT309	0.454031	0.8
YCR077C	PAT1	YOR227W	HER1	-1.263504	0.8
YAL038W	CDC19	YPR101W	SNT309	-1.175275	0.8
YDR485C	VPS72	YMR087W	YMR087W	-1.316101	0.8
YDR485C	VPS72	YFR005C	SAD1	-0.092644	0.8
YBL068W	PRS4	YNL097C	PHO23	-0.149136	0.8
YDR485C	VPS72	YGL173C	KEM1	-6.10258	0.8
YNL097C	PHO23	YOR083W	WHI5	0.323255	0.8
YML112W	CTK3	YNL097C	PHO23	-0.904885	0.8
YBL056W	PTC3	YNL097C	PHO23	0.770579	0.8
YNL097C	PHO23	YPR073C	LTP1	0.210611	0.8
YCR077C	PAT1	YPR025C	CCL1	-2.559052	0.8
YDR485C	VPS72	YKL099C	UTP11	-0.641918	0.8
YMR311C	GLC8	YNL097C	PHO23	-1.999993	0.8
YDR485C	VPS72	YLR435W	TSR2	2.643577	0.8
YDR485C	VPS72	YHR197W	RIX1	1.173163	0.8
YDR216W	ADR1	YPR101W	SNT309	0.943575	0.8
YCL016C	DCC1	YCR077C	PAT1	0.576257	0.8
YPR101W	SNT309	YPR106W	ISR1	0.049379	0.8
YDL098C	SNU23	YDR485C	VPS72	0.062255	0.8
YCR077C	PAT1	YDL079C	MRK1	-0.246757	0.8
YBR135W	CKS1	YNL097C	PHO23	-8.662648	0.8
YCR077C	PAT1	YNR047W	FPK1	0.936636	0.8
YDR287W	INM2	YNL097C	PHO23	0.632046	0.8
YNL097C	PHO23	YPL228W	CET1	0.758287	0.8
YBR030W	RKM3	YCR077C	PAT1	-0.379794	0.8
YCR077C	PAT1	YHR215W	PHO12	0.008314	0.8
YJR073C	OPI3	YNL097C	PHO23	-4.906304	0.8
YHL032C	GUT1	YPR101W	SNT309	-0.127966	0.8
YAL017W	PSK1	YNL097C	PHO23	-0.650633	0.8
YDR485C	VPS72	YJL203W	PRP21	0.341965	0.8
YCR077C	PAT1	YOR351C	MEK1	-1.334549	0.8
YDR283C	GCN2	YPR101W	SNT309	0.394311	0.8
YDR485C	VPS72	YIL038C	NOT3	0.740351	0.8
YGR130C	YGR130C	YPR101W	SNT309	-0.105423	0.8
YDR321W	ASP1	YNL097C	PHO23	-2.118676	0.8
YDR096W	GIS1	YNL097C	PHO23	0.186667	0.8
YCR077C	PAT1	YER111C	SWI4	-1.807282	0.8
YCR077C	PAT1	YHR115C	DMA1	0.6721	0.8
YKL161C	YKL161C	YNL097C	PHO23	-0.190479	0.8
YDR485C	VPS72	YNL097C	PHO23	-12.588055	0.8
YAL059W	ECM1	YDR485C	VPS72	-0.889257	0.8
YCR077C	PAT1	YHR046C	INM1	-0.036781	0.8
YIL045W	PIG2	YNL097C	PHO23	0.00476	0.8
YCR077C	PAT1	YJL155C	FBP26	-2.282349	0.8
YCR077C	PAT1	YMR104C	YPK2	0.060619	0.8
YDR120C	TRM1	YDR485C	VPS72	-1.148008	0.8
YCR077C	PAT1	YNL098C	RAS2	0.684544	0.8
YBR164C	ARL1	YCR077C	PAT1	-0.772842	0.8
YMR001C	CDC5	YNL097C	PHO23	-1.998776	0.8
YDR485C	VPS72	YMR239C	RNT1	-0.04288	0.8
YDR485C	VPS72	YOL117W	RRI2	-0.184673	0.8
YDR485C	VPS72	YJR050W	ISY1	-0.170031	0.8
YPR101W	SNT309	YPR161C	SGV1	0.022804	0.8
YCR077C	PAT1	YGR203W	YGR203W	-2.365177	0.8
YDR485C	VPS72	YOL080C	REX4	-0.208171	0.8
YGR161C	RTS3	YNL097C	PHO23	-0.296734	0.8
YDR454C	GUK1	YPR101W	SNT309	-0.73976	0.8
YBR034C	HMT1	YDR485C	VPS72	0.619476	0.8
YBR059C	AKL1	YCR077C	PAT1	0.256296	0.8
YNL097C	PHO23	YOL016C	CMK2	-0.264482	0.8
YHR082C	KSP1	YPR101W	SNT309	0.72139	0.8
YDR485C	VPS72	YHR066W	SSF1	-3.843319	0.8
YMR104C	YPK2	YPR101W	SNT309	0.060619	0.8
YGL067W	NPY1	YNL097C	PHO23	-2.685977	0.8
YNL097C	PHO23	YNL106C	INP52	-2.195649	0.8
YCR077C	PAT1	YOL001W	PHO80	1.179373	0.8
YDR485C	VPS72	YGL222C	EDC1	-0.160737	0.8
YLR096W	KIN2	YPR101W	SNT309	0.766035	0.8
YCR077C	PAT1	YCR091W	KIN82	0.495772	0.8
YLR113W	HOG1	YPR101W	SNT309	-0.357046	0.8
YMR261C	TPS3	YPR101W	SNT309	-0.503077	0.8
YNL097C	PHO23	YNR051C	BRE5	2.276967	0.8
YCR077C	PAT1	YNL099C	OCA1	-0.848818	0.8
YNL097C	PHO23	YOL113W	SKM1	0.303225	0.8
YDR485C	VPS72	YGL241W	KAP114	-0.545273	0.8
YCR077C	PAT1	YMR068W	AVO2	-0.198611	0.8
YER093C	TSC11	YPR101W	SNT309	0.573734	0.8
YDR485C	VPS72	YNR015W	SMM1	-0.387718	0.8
YCR077C	PAT1	YDR075W	PPH3	0.372177	0.8
YHR186C	KOG1	YNL097C	PHO23	-0.364957	0.8
YIL147C	SLN1	YNL097C	PHO23	-0.326046	0.8
YDR485C	VPS72	YIL063C	YRB2	0.452162	0.8
YLR052W	IES3	YNL097C	PHO23	-4.724308	0.8
YDR324C	UTP4	YDR485C	VPS72	0.281761	0.8
YBR112C	CYC8	YCR077C	PAT1	-1.452193	0.8
YCR077C	PAT1	YDR028C	REG1	-0.006525	0.8
YDR485C	VPS72	YPR101W	SNT309	-5.882958	0.8
YDR485C	VPS72	YMR234W	RNH1	0.76486	0.8
YIL131C	FKH1	YNL097C	PHO23	1.230142	0.8
YCR077C	PAT1	YDR436W	PPZ2	0.022206	0.8
YDL127W	PCL2	YNL097C	PHO23	0.284319	0.8
YGL158W	RCK1	YPR101W	SNT309	0.614982	0.8
YCR077C	PAT1	YHR025W	THR1	0.713059	0.8
YDR485C	VPS72	YIL149C	MLP2	-0.504669	0.8
YML016C	PPZ1	YPR101W	SNT309	-2.692076	0.8
YJL083W	TAX4	YPR101W	SNT309	-0.072689	0.8
YDR485C	VPS72	YGL105W	ARC1	1.027927	0.8
YJL106W	IME2	YNL097C	PHO23	0.164285	0.8
YLL019C	KNS1	YPR101W	SNT309	-0.880279	0.8
YOR014W	RTS1	YPR101W	SNT309	-0.13109	0.8
YHR206W	SKN7	YPR101W	SNT309	1.180666	0.8
YDR481C	PHO8	YNL097C	PHO23	0.174128	0.8
YCR077C	PAT1	YKL168C	KKQ8	-0.05479	0.8
YER114C	BOI2	YPR101W	SNT309	-0.313611	0.8
YPL042C	SSN3	YPR101W	SNT309	-3.453984	0.8
YDR485C	VPS72	YHR019C	DED81	2.361035	0.8
YCR077C	PAT1	YDL116W	NUP84	-12.679609	0.8
YDR485C	VPS72	YER032W	FIR1	0.069656	0.8
YDR485C	VPS72	YGR162W	TIF4631	1.715559	0.8
YNL097C	PHO23	YPL236C	YPL236C	0.865059	0.8
YDR378C	LSM6	YPR101W	SNT309	3.667126	0.8
YGR208W	SER2	YNL097C	PHO23	0.423084	0.8
YDR485C	VPS72	YKL014C	URB1	0.399703	0.8
YDR485C	VPS72	YNL072W	RNH201	0.050665	0.8
YNL056W	OCA2	YNL097C	PHO23	0.242749	0.8
YIL107C	PFK26	YPR101W	SNT309	0.008314	0.8
YDR485C	VPS72	YGR276C	RNH70	0.856325	0.8
YDL090C	RAM1	YPR101W	SNT309	-0.157697	0.8
YDR192C	NUP42	YDR485C	VPS72	0.037772	0.8
YCR077C	PAT1	YGL253W	HXK2	0.117624	0.8
YDR485C	VPS72	YLR200W	YKE2	-10.335708	0.8
YDR485C	VPS72	YER025W	GCD11	0.83204	0.8
YDR485C	VPS72	YGR173W	RBG2	-0.469991	0.8
YCR077C	PAT1	YOR101W	RAS1	0.371551	0.8
YJL168C	SET2	YNL097C	PHO23	-2.044379	0.8
YCR077C	PAT1	YPR161C	SGV1	0.022804	0.8
YBR126C	TPS1	YNL097C	PHO23	-2.524546	0.8
YBR167C	POP7	YDR485C	VPS72	-6.346734	0.8
YDR485C	VPS72	YPL237W	SUI3	0.652488	0.8
YCR057C	PWP2	YDR485C	VPS72	0.751332	0.8
YCR077C	PAT1	YGR274C	TAF1	-0.198998	0.8
YNL097C	PHO23	YNL129W	NRK1	-0.329432	0.8
YER118C	SHO1	YNL097C	PHO23	-0.141574	0.8
YFR014C	CMK1	YPR101W	SNT309	-0.839165	0.8
YDR318W	MCM21	YPR101W	SNT309	-2.280931	0.8
YDR485C	VPS72	YHR216W	IMD2	0.303064	0.8
YDR485C	VPS72	YPR134W	MSS18	0.842162	0.8
YDR485C	VPS72	YER035W	EDC2	0.346114	0.8
YCR077C	PAT1	YFL053W	DAK2	-0.979462	0.8
YGR130C	YGR130C	YNL097C	PHO23	0.418914	0.8
YDR146C	SWI5	YNL097C	PHO23	-2.491576	0.8
YNL097C	PHO23	YOR101W	RAS1	-0.172232	0.8
YMR267W	PPA2	YNL097C	PHO23	-0.757758	0.8
YGL227W	VID30	YPR101W	SNT309	0.421587	0.8
YDR373W	FRQ1	YPR101W	SNT309	-0.584477	0.8
YFR053C	HXK1	YPR101W	SNT309	0.008314	0.8
YCR077C	PAT1	YDR147W	EKI1	0.706532	0.8
YER118C	SHO1	YPR101W	SNT309	-1.545746	0.8
YNR051C	BRE5	YPR101W	SNT309	-4.722404	0.8
YGL166W	CUP2	YPR101W	SNT309	-1.17504	0.8
YNL106C	INP52	YPR101W	SNT309	-1.090008	0.8
YNL097C	PHO23	YNL217W	YNL217W	0.408364	0.8
YNL097C	PHO23	YOR349W	CIN1	0.219458	0.8
YNL098C	RAS2	YPR101W	SNT309	0.684544	0.8
YER177W	BMH1	YPR101W	SNT309	-1.270451	0.8
YHL007C	STE20	YPR101W	SNT309	-0.116484	0.8
YCR073C	SSK22	YCR077C	PAT1	1.352436	0.8
YML070W	DAK1	YNL097C	PHO23	0.278858	0.8
YGR123C	PPT1	YPR101W	SNT309	0.147892	0.8
YBL013W	FMT1	YDR485C	VPS72	-0.843398	0.8
YDL101C	DUN1	YNL097C	PHO23	1.577772	0.8
YGL013C	PDR1	YPR101W	SNT309	-0.09275	0.8
YBL103C	RTG3	YNL097C	PHO23	1.850984	0.8
YCR077C	PAT1	YHR201C	PPX1	0.858762	0.8
YDR485C	VPS72	YGL029W	CGR1	1.077446	0.8
YGR194C	XKS1	YNL097C	PHO23	-0.243435	0.8
YERO83C	YERO83C	YPR101W	SNT309	-0.223545	0.8
YDR289C	RTT103	YDR485C	VPS72	-7.830487	0.8
YCR077C	PAT1	YKL190W	CNB1	0.196805	0.8
YDR485C	VPS72	YLR087C	CSF1	-4.179063	0.8
YDR485C	VPS72	YGR119C	NUP57	-1.692164	0.8
YBR059C	AKL1	YNL097C	PHO23	-2.061833	0.8
YJL187C	SWE1	YNL097C	PHO23	-0.332864	0.8
YJR057W	CDC8	YNL097C	PHO23	-0.025101	0.8
YDR485C	VPS72	YPL048W	CAM1	0.516189	0.8
YMR311C	GLC8	YPR101W	SNT309	0.121303	0.8
YHR071W	PCL5	YPR101W	SNT309	0.176511	0.8
YDL108W	KIN28	YPR101W	SNT309	-0.815326	0.8
YDL028C	MPS1	YPR101W	SNT309	-0.30319	0.8
YDR485C	VPS72	YNL039W	BDP1	0.575993	0.8
YDR485C	VPS72	YLR197W	NOP56	0.552104	0.8
YCR077C	PAT1	YOL016C	CMK2	-0.107307	0.8
YCR077C	PAT1	YNL298W	CLA4	1.667739	0.8
YCR077C	PAT1	YDR378C	LSM6	3.667126	0.8
YGL059W	PKP2	YPR101W	SNT309	0.09603	0.8
YFL031W	HAC1	YNL097C	PHO23	0.151909	0.8
YAL040C	CLN3	YCR077C	PAT1	-0.779856	0.8
YCR077C	PAT1	YJL165C	HAL5	0.265089	0.8
YCR073C	SSK22	YNL097C	PHO23	-0.514384	0.8
YCR065W	HCM1	YPR101W	SNT309	-1.809816	0.8
YDR485C	VPS72	YKL204W	EAP1	-0.442998	0.8
YDR485C	VPS72	YLR107W	REX3	0.384086	0.8
YDR074W	TPS2	YNL097C	PHO23	-0.695162	0.8
YKL166C	TPK3	YPR101W	SNT309	1.186663	0.8
YLL010C	PSR1	YPR101W	SNT309	-0.126202	0.8
YCR077C	PAT1	YJR094C	IME1	-0.307344	0.8
YCR077C	PAT1	YLR238W	FAR10	0.578619	0.8
YBR274W	CHK1	YNL097C	PHO23	-0.367939	0.8
YDR485C	VPS72	YOR276W	CAF20	-0.517986	0.8
YDR485C	VPS72	YGL044C	RNA15	0.17153	0.8
YDR021W	FAL1	YDR485C	VPS72	0.078027	0.8
YCR077C	PAT1	YGL013C	PDR1	-0.09275	0.8
YCR077C	PAT1	YML070W	DAK1	-0.740998	0.8
YCL024W	KCC4	YNL097C	PHO23	-0.076962	0.8
YDR485C	VPS72	YPL157W	TGS1	-6.840859	0.8
YDR485C	VPS72	YMR268C	PRP24	0.839716	0.8
YHR079C	IRE1	YNL097C	PHO23	-1.854547	0.8
YDR485C	VPS72	YPR070W	MED1	-11.797919	0.8
YOR119C	RIO1	YPR101W	SNT309	0.039741	0.8
YPL204W	HRR25	YPR101W	SNT309	-0.814203	0.8
YBR030W	RKM3	YNL097C	PHO23	-1.812851	0.8
YCR077C	PAT1	YJR110W	YMR1	-0.098324	0.8
YCR077C	PAT1	YKL048C	ELM1	0.05853	0.8
YMR068W	AVO2	YPR101W	SNT309	-0.198611	0.8
YDR075W	PPH3	YPR101W	SNT309	0.372177	0.8
YDR485C	VPS72	YGR126W	YGR126W	0.414217	0.8
YCR079W	PTC6	YNL097C	PHO23	0.70841	0.8
YCR077C	PAT1	YMR311C	GLC8	0.121303	0.8
YER052C	HOM3	YNL097C	PHO23	2.172549	0.8
YNL097C	PHO23	YPR054W	SMK1	1.104802	0.8
YDR485C	VPS72	YLL002W	RTT109	-1.087699	0.8
YDR485C	VPS72	YNL110C	NOP15	0.527154	0.8
YCR077C	PAT1	YDR236C	FMN1	0.717004	0.8
YBR030W	RKM3	YPR101W	SNT309	-0.379794	0.8
YHR030C	SLT2	YNL097C	PHO23	-4.627717	0.8
YLR240W	VPS34	YPR101W	SNT309	0.837782	0.8
YCR077C	PAT1	YHR191C	CTF8	-2.217794	0.8
YER151C	UBP3	YNL097C	PHO23	-0.601794	0.8
YNL027W	CRZ1	YPR101W	SNT309	0.320767	0.8
YDR485C	VPS72	YPR081C	GRS2	-0.463007	0.8
YDR466W	PKH3	YNL097C	PHO23	0.23015	0.8
YCR077C	PAT1	YDR454C	GUK1	-0.73976	0.8
YCR077C	PAT1	YKR097W	PCK1	-0.6644	0.8
YCL024W	KCC4	YPR101W	SNT309	0.041136	0.8
YHR215W	PHO12	YNL097C	PHO23	0.946624	0.8
YCR077C	PAT1	YGR240C	PFK1	-0.11575	0.8
YCR077C	PAT1	YGR080W	TWF1	0.307113	0.8
YCR077C	PAT1	YMR120C	ADE17	1.059944	0.8
YCR077C	PAT1	YEL016C	NPP2	-0.089856	0.8
YDR485C	VPS72	YHR086W	NAM8	1.18244	0.8
YBR061C	TRM7	YDR485C	VPS72	1.05051	0.8
YCR008W	SAT4	YPR101W	SNT309	-0.014673	0.8
YAL038W	CDC19	YCR077C	PAT1	-1.175275	0.8
YDR179C	CSN9	YDR485C	VPS72	-0.474183	0.8
YNL097C	PHO23	YPL241C	CIN2	0.164865	0.8
YCR077C	PAT1	YKL198C	PTK1	1.593397	0.8
YDR485C	VPS72	YLR363C	NMD4	-0.062107	0.8
YCR026C	NPP1	YCR077C	PAT1	-0.438418	0.8
YCR077C	PAT1	YNR032W	PPG1	1.0822	0.8
YCR073C	SSK22	YPR101W	SNT309	1.352436	0.8
YGL215W	CLG1	YPR101W	SNT309	-0.267355	0.8
YNL097C	PHO23	YNL183C	NPR1	-1.84122	0.8
YDR485C	VPS72	YPL055C	LGE1	-14.09523	0.8
YKR053C	YSR3	YNL097C	PHO23	-0.314237	0.8
YAR014C	BUD14	YPR101W	SNT309	-0.438791	0.8
YPL180W	TCO89	YPR101W	SNT309	-1.190177	0.8
YLR273C	PIG1	YPR101W	SNT309	0.555321	0.8
YCR077C	PAT1	YHR206W	SKN7	1.180666	0.8
YNL097C	PHO23	YNL312W	RFA2	0.259149	0.8
YKL048C	ELM1	YNL097C	PHO23	0.894306	0.8
YCR077C	PAT1	YLR113W	HOG1	-0.357046	0.8
YDR485C	VPS72	YLR136C	TIS11	-0.306208	0.8
YCR077C	PAT1	YOL136C	PFK27	-0.005908	0.8
YCR077C	PAT1	YOR267C	HRK1	0.260423	0.8
YDR485C	VPS72	YML034W	SRC1	-15.776563	0.8
YGR052W	FMP48	YPR101W	SNT309	-1.184177	0.8
YDR485C	VPS72	YGR013W	SNU71	-0.451968	0.8
YCR077C	PAT1	YNL053W	MSG5	-0.516611	0.8
YDR485C	VPS72	YML049C	RSE1	0.021323	0.8
YKL067W	YNK1	YNL097C	PHO23	0.818019	0.8
YCR077C	PAT1	YGL083W	SCY1	-0.062172	0.8
YHR215W	PHO12	YPR101W	SNT309	0.008314	0.8
YDR485C	VPS72	YFR001W	LOC1	-0.686205	0.8
YCR077C	PAT1	YMR036C	MIH1	-0.456352	0.8
YML100W	TSL1	YNL097C	PHO23	0.202544	0.8
YCR077C	PAT1	YHR079C	IRE1	1.27115	0.8
YDR485C	VPS72	YNL232W	CSL4	-0.174529	0.8
YBR130C	SHE3	YDR485C	VPS72	0.117628	0.8
YMR199W	CLN1	YNL097C	PHO23	0.550899	0.8
YDR485C	VPS72	YKL183W	LOT5	0.294207	0.8
YDR485C	VPS72	YIR012W	SQT1	0.791271	0.8
YKL168C	KKQ8	YPR101W	SNT309	-0.05479	0.8
YDR485C	VPS72	YMR269W	TMA23	0.186106	0.8
YCR091W	KIN82	YPR101W	SNT309	0.495772	0.8
YDR485C	VPS72	YLL018C	DPS1	-0.395599	0.8
YGR109C	CLB6	YNL097C	PHO23	0.823655	0.8
YDR485C	VPS72	YOR308C	SNU66	-8.817831	0.8
YDR485C	VPS72	YLR275W	SMD2	0.50035	0.8
YDR485C	VPS72	YLR139C	SLS1	1.93421	0.8
YIL095W	PRK1	YNL097C	PHO23	0.059669	0.8
YDR485C	VPS72	YHR065C	RRP3	-0.420121	0.8
YMR156C	TPP1	YNL097C	PHO23	-0.379707	0.8
YAL051W	OAF1	YNL097C	PHO23	0.065362	0.8
YGR188C	BUB1	YNL097C	PHO23	2.823693	0.8
YDR025W	RPS11A	YDR485C	VPS72	0.175161	0.8
YCR077C	PAT1	YML109W	ZDS2	-0.002888	0.8
YCR077C	PAT1	YDR503C	LPP1	0.730079	0.8
YNL097C	PHO23	YNR032W	PPG1	0.255882	0.8
YKL126W	YPK1	YNL097C	PHO23	0.268096	0.8
YCR026C	NPP1	YPR101W	SNT309	-0.438418	0.8
YNL097C	PHO23	YPL141C	YPL141C	-0.090981	0.8
YGR116W	SPT6	YPR101W	SNT309	-2.01418	0.8
YDR052C	DBF4	YPR101W	SNT309	-0.276947	0.8
YDR485C	VPS72	YPL047W	SGF11	1.278206	0.8
YCR077C	PAT1	YGL067W	NPY1	0.115527	0.8
YNL099C	OCA1	YPR101W	SNT309	-0.848818	0.8
YDR485C	VPS72	YGR195W	SKI6	0.446599	0.8
YDR485C	VPS72	YGR003W	CUL3	0.533503	0.8
YCR026C	NPP1	YNL097C	PHO23	-1.063287	0.8
YDR485C	VPS72	YNL073W	MSK1	0.426435	0.8
YER089C	PTC2	YNL097C	PHO23	-0.138253	0.8
YDL056W	MBP1	YPR101W	SNT309	0.208535	0.8
YDR485C	VPS72	YMR229C	RRP5	0.377902	0.8
YER170W	ADK2	YPR101W	SNT309	0.0148	0.8
YIL042C	PKP1	YNL097C	PHO23	-0.338239	0.8
YLR410W	VIP1	YPR101W	SNT309	-12.339136	0.8
YCR077C	PAT1	YGL059W	PKP2	0.09603	0.8
YDR485C	VPS72	YLR347C	KAP95	0.821422	0.8
YDR485C	VPS72	YGL195W	GCN1	-3.35005	0.8
YOR028C	CIN5	YPR101W	SNT309	0.088372	0.8
YFR034C	PHO4	YPR101W	SNT309	-0.12469	0.8
YCR077C	PAT1	YLR133W	CKI1	0.024824	0.8
YCR077C	PAT1	YDR099W	BMH2	0.990499	0.8
YNL097C	PHO23	YOL045W	PSK2	-1.337614	0.8
YDR485C	VPS72	YOL077C	BRX1	0.341108	0.8
YCR077C	PAT1	YNR031C	SSK2	2.227209	0.8
YCR077C	PAT1	YDR523C	SPS1	0.265587	0.8
YIL113W	SDP1	YPR101W	SNT309	-0.061403	0.8
YCR077C	PAT1	YJL183W	MNN11	2.102418	0.8
YNL097C	PHO23	YPL181W	CTI6	-1.795443	0.8
YDR485C	VPS72	YHR121W	LSM12	-0.298513	0.8
YDR485C	VPS72	YHR163W	SOL3	-0.923032	0.8
YGR040W	KSS1	YPR101W	SNT309	0.64984	0.8
YDR485C	VPS72	YHR152W	SPO12	0.50207	0.8
YDR485C	VPS72	YOL124C	TRM11	0.747185	0.8
YDR485C	VPS72	YER164W	CHD1	0.009796	0.8
YDR523C	SPS1	YNL097C	PHO23	0.290166	0.8
YJL058C	BIT61	YPR101W	SNT309	-0.097503	0.8
YAL051W	OAF1	YCR077C	PAT1	-0.805882	0.8
YNL051W	COG5	YNL097C	PHO23	-0.023574	0.8
YDR485C	VPS72	YHL034C	SBP1	-0.986518	0.8
YCR077C	PAT1	YKL161C	YKL161C	0.001828	0.8
YCL016C	DCC1	YNL097C	PHO23	-0.164633	0.8
YCR077C	PAT1	YLR240W	VPS34	0.837782	0.8
YDR485C	VPS72	YLR223C	IFH1	0.733977	0.8
YDR485C	VPS72	YGR271W	SLH1	-0.639329	0.8
YDR485C	VPS72	YMR025W	CSI1	0.498759	0.8
YDR485C	VPS72	YNR038W	DBP6	-0.506897	0.8
YLR377C	FBP1	YNL097C	PHO23	-0.672536	0.8
YPL228W	CET1	YPR101W	SNT309	1.015274	0.8
YDR485C	VPS72	YIL096C	YIL096C	-0.994408	0.8
YDR485C	VPS72	YJL138C	TIF2	0.531188	0.8
YCR065W	HCM1	YCR077C	PAT1	-1.809816	0.8
YDR501W	PLM2	YPR101W	SNT309	-0.746801	0.8
YDR101C	ARX1	YDR485C	VPS72	0.304929	0.8
YDR485C	VPS72	YLR270W	DCS1	0.303128	0.8
YGL021W	ALK1	YNL097C	PHO23	0.206931	0.8
YLR151C	PCD1	YPR101W	SNT309	0.500484	0.8
YNL097C	PHO23	YNL099C	OCA1	-0.419175	0.8
YDR485C	VPS72	YNL136W	EAF7	-12.981984	0.8
YCR077C	PAT1	YOR083W	WHI5	0.339154	0.8
YCR077C	PAT1	YGR086C	PIL1	0.126078	0.8
YCL061C	MRC1	YCR077C	PAT1	-0.808744	0.8
YHR186C	KOG1	YPR101W	SNT309	-0.006176	0.8
YGL083W	SCY1	YPR101W	SNT309	-0.062172	0.8
YDR485C	VPS72	YNR010W	CSE2	-17.376059	0.8
YDR485C	VPS72	YOL093W	TRM10	-0.004049	0.8
YDR485C	VPS72	YHR087W	RTC3	-0.201559	0.8
YDR485C	VPS72	YGL232W	TAN1	0.152769	0.8
YDR503C	LPP1	YPR101W	SNT309	0.730079	0.8
YBL088C	TEL1	YNL097C	PHO23	1.640891	0.8
YDR429C	TIF35	YDR485C	VPS72	-1.170997	0.8
YCL040W	GLK1	YCR077C	PAT1	-0.144917	0.8
YHR201C	PPX1	YNL097C	PHO23	0.377565	0.8
YER062C	HOR2	YPR101W	SNT309	-0.404367	0.8
YDR163W	CWC15	YDR485C	VPS72	-0.396473	0.8
YDR485C	VPS72	YLR165C	PUS5	-0.263773	0.8
YDR485C	VPS72	YPL125W	KAP120	0.231777	0.8
YNL097C	PHO23	YOR171C	LCB4	1.002133	0.8
YOL128C	YGK3	YPR101W	SNT309	0.335055	0.8
YGL035C	MIG1	YPR101W	SNT309	-1.593661	0.8
YDR485C	VPS72	YLR221C	RSA3	0.344369	0.8
YNL041C	COG6	YNL097C	PHO23	0.715234	0.8
YCR077C	PAT1	YMR001C	CDC5	0.782453	0.8
YML124C	TUB3	YPR101W	SNT309	-2.265924	0.8
YLR248W	RCK2	YPR101W	SNT309	0.008314	0.8
YLR133W	CKI1	YNL097C	PHO23	0.440558	0.8
YCR077C	PAT1	YPL236C	YPL236C	0.126252	0.8
YCR077C	PAT1	YKL113C	RAD27	0.184858	0.8
YDR463W	STP1	YDR485C	VPS72	-0.127286	0.8
YDR485C	VPS72	YNL248C	RPA49	-2.507319	0.8
YDR485C	VPS72	YKR036C	CAF4	0.062252	0.8
YDR485C	VPS72	YLR405W	DUS4	0.073449	0.8
YDR485C	VPS72	YLR335W	NUP2	0.565197	0.8
YDR236C	FMN1	YPR101W	SNT309	0.717004	0.8
YEL016C	NPP2	YNL097C	PHO23	-0.367237	0.8
YDR485C	VPS72	YGR093W	YGR093W	-0.784445	0.8
YDL089W	NUR1	YDR485C	VPS72	1.808605	0.8
YCR077C	PAT1	YGL134W	PCL10	0.405663	0.8
YNL097C	PHO23	YOR351C	MEK1	-0.045438	0.8
YGL229C	SAP4	YNL097C	PHO23	0.070811	0.8
YCR012W	PGK1	YNL097C	PHO23	-0.045611	0.8
YKL166C	TPK3	YNL097C	PHO23	1.561361	0.8
YCR077C	PAT1	YFL010C	WWM1	0.44714	0.8
YCR077C	PAT1	YIL131C	FKH1	1.10973	0.8
YBR247C	ENP1	YDR485C	VPS72	-0.588658	0.8
YCR077C	PAT1	YGL020C	GET1	2.015763	0.8
YCR077C	PAT1	YNR051C	BRE5	-4.722404	0.8
YCR077C	PAT1	YDR466W	PKH3	-0.060594	0.8
YBR135W	CKS1	YPR101W	SNT309	-8.737379	0.8
YNL097C	PHO23	YNL267W	PIK1	0.667888	0.8
YCR077C	PAT1	YJL168C	SET2	-2.949131	0.8
YBR252W	DUT1	YCR077C	PAT1	-2.709106	0.8
YCR077C	PAT1	YER170W	ADK2	0.0148	0.8
YCR077C	PAT1	YJL095W	BCK1	-1.466167	0.8
YMR006C	PLB2	YPR101W	SNT309	-0.664364	0.8
YCR077C	PAT1	YDR096W	GIS1	-0.116392	0.8
YNL032W	SIW14	YNL097C	PHO23	0.62257	0.8
YAL040C	CLN3	YNL097C	PHO23	1.125239	0.8
YCR077C	PAT1	YHR205W	SCH9	-0.246176	0.8
YDR507C	GIN4	YPR101W	SNT309	1.520615	0.8
YLR006C	SSK1	YNL097C	PHO23	-1.467331	0.8
YNR009W	NRM1	YPR101W	SNT309	0.373216	0.8
YCR027C	RHB1	YPR101W	SNT309	-0.352846	0.8
YDR485C	VPS72	YPR129W	SCD6	-0.539876	0.8
YNL054W	VAC7	YNL097C	PHO23	0.249911	0.8
YDR485C	VPS72	YPR047W	MSF1	0.807689	0.8
YMR261C	TPS3	YNL097C	PHO23	0.650886	0.8
YDR485C	VPS72	YJR091C	JSN1	0.297403	0.8
YNL068C	FKH2	YPR101W	SNT309	0.558549	0.8
YDR284C	DPP1	YNL097C	PHO23	-0.476934	0.8
YDR485C	VPS72	YIL079C	AIR1	-1.379223	0.8
YNL097C	PHO23	YOL001W	PHO80	-0.169401	0.8
YGL180W	ATG1	YPR101W	SNT309	-0.456455	0.8
YDR485C	VPS72	YLR018C	POM34	0.682817	0.8
YCR077C	PAT1	YDR318W	MCM21	-2.280931	0.8
YCR077C	PAT1	YGL179C	TOS3	0.587215	0.8
YDR485C	VPS72	YGL014W	PUF4	0.025735	0.8
YDL155W	CLB3	YPR101W	SNT309	0.859859	0.8
YGL166W	CUP2	YNL097C	PHO23	0.749857	0.8
YER062C	HOR2	YNL097C	PHO23	-0.250733	0.8
YDR485C	VPS72	YFL001W	DEG1	-3.613897	0.8
YCR077C	PAT1	YPR120C	CLB5	0.028313	0.8
YDR485C	VPS72	YOL072W	THP1	-9.421193	0.8
YPR101W	SNT309	YPR119W	CLB2	-0.162802	0.8
YNL183C	NPR1	YPR101W	SNT309	0.100501	0.8
YDR477W	SNF1	YPR101W	SNT309	2.939193	0.8
YCR077C	PAT1	YHR043C	DOG2	-0.485983	0.8
YJR059W	PTK2	YPR101W	SNT309	-0.14581	0.8
YIL153W	RRD1	YPR101W	SNT309	0.074241	0.8
YCR027C	RHB1	YNL097C	PHO23	-0.128915	0.8
YCR077C	PAT1	YHR124W	NDT80	-0.232021	0.8
YLR006C	SSK1	YPR101W	SNT309	1.100136	0.8
YOL136C	PFK27	YPR101W	SNT309	-0.005908	0.8
YER134C	YER134C	YNL097C	PHO23	0.834608	0.8
YJL165C	HAL5	YPR101W	SNT309	0.265089	0.8
YCR077C	PAT1	YDR490C	PKH1	0.326093	0.8
YCR065W	HCM1	YNL097C	PHO23	-0.700824	0.8
YDR485C	VPS72	YNL118C	DCP2	0.46258	0.8
YMR139W	RIM11	YNL097C	PHO23	0.286976	0.8
YDR485C	VPS72	YOR038C	HIR2	-2.156337	0.8
YCR077C	PAT1	YOR231W	MKK1	-0.033141	0.8
YCR077C	PAT1	YOL065C	INP54	-0.256695	0.8
YDR211W	GCD6	YDR485C	VPS72	0.024354	0.8
YDR485C	VPS72	YLR196W	PWP1	1.29217	0.8
YDL230W	PTP1	YNL097C	PHO23	-0.350992	0.8
YPL109C	YPL109C	YPR101W	SNT309	-0.066652	0.8
YCR077C	PAT1	YLR253W	YLR253W	-0.862639	0.8
YDR485C	VPS72	YLR375W	STP3	1.034338	0.8
YBR028C	YBR028C	YNL097C	PHO23	-0.432419	0.8
YCR077C	PAT1	YLR260W	LCB5	0.334621	0.8
YHR205W	SCH9	YPR101W	SNT309	-0.246176	0.8
YBR059C	AKL1	YPR101W	SNT309	0.256296	0.8
YHR043C	DOG2	YPR101W	SNT309	-0.485983	0.8
YCR077C	PAT1	YIL153W	RRD1	0.074241	0.8
YCR077C	PAT1	YDL214C	PRR2	0.17116	0.8
YCR077C	PAT1	YLL019C	KNS1	-0.880279	0.8
YJL057C	IKS1	YPR101W	SNT309	0.128097	0.8
YKL198C	PTK1	YPR101W	SNT309	1.593397	0.8
YDL079C	MRK1	YPR101W	SNT309	-0.246757	0.8
YDR485C	VPS72	YNL225C	CNM67	0.472168	0.8
YNL020C	ARK1	YPR101W	SNT309	-0.393555	0.8
YCR077C	PAT1	YDR475C	JIP4	-0.529279	0.8
YCR077C	PAT1	YMR048W	CSM3	-0.063416	0.8
YKL067W	YNK1	YPR101W	SNT309	-0.311672	0.8
YDR485C	VPS72	YPL119C	DBP1	-0.39444	0.8
YDR485C	VPS72	YJL011C	RPC17	0.29177	0.8
YNL325C	FIG4	YPR101W	SNT309	-1.093665	0.8
YKL051W	SFK1	YNL097C	PHO23	0.782453	0.8
YPL214C	THI6	YPR101W	SNT309	0.648013	0.8
YDR485C	VPS72	YHR077C	NMD2	0.3452	0.8
YDL179W	PCL9	YPR101W	SNT309	-0.215873	0.8
YCR077C	PAT1	YJL083W	TAX4	-0.072689	0.8
YMR208W	ERG12	YNL097C	PHO23	-0.388462	0.8
YGL229C	SAP4	YPR101W	SNT309	0.588841	0.8
YDL235C	YPD1	YNL097C	PHO23	-9.053289	0.8
YDR240C	SNU56	YDR485C	VPS72	-0.781346	0.8
YOR233W	KIN4	YPR101W	SNT309	0.947737	0.8
YHR191C	CTF8	YNL097C	PHO23	0.114082	0.8
YDL214C	PRR2	YPR101W	SNT309	0.17116	0.8
YGL208W	SIP2	YPR101W	SNT309	-0.50701	0.8
YLL011W	SOF1	YNL097C	PHO23	-0.187019	0.8
YJL095W	BCK1	YPR101W	SNT309	-1.466167	0.8
YCR077C	PAT1	YMR008C	PLB1	0.133523	0.8
YPL152W	RRD2	YPR101W	SNT309	0.673802	0.8
YCR077C	PAT1	YML016C	PPZ1	-2.692076	0.8
YDR485C	VPS72	YPL090C	RPS6A	0.589228	0.8
YDL087C	LUC7	YDR485C	VPS72	0.02888	0.8
YAL003W	EFB1	YDR485C	VPS72	-0.105519	0.8
YDR485C	VPS72	YKR095W	MLP1	0.050299	0.8
YBL016W	FUS3	YNL097C	PHO23	3.204916	0.8
YER099C	PRS2	YPR101W	SNT309	-0.575859	0.8
YKL001C	MET14	YPR101W	SNT309	0.149829	0.8
YBL009W	ALK2	YPR101W	SNT309	0.031301	0.8
YDR485C	VPS72	YHR034C	PIH1	-1.413466	0.8
YER092W	IES5	YPR101W	SNT309	1.28853	0.8
YDR009W	GAL3	YDR485C	VPS72	-0.779	0.8
YER170W	ADK2	YNL097C	PHO23	-0.160946	0.8
YBL105C	PKC1	YCR077C	PAT1	-0.068285	0.8
YCR077C	PAT1	YDR067C	OCA6	0.48845	0.8
YCR077C	PAT1	YGR161C	RTS3	0.373075	0.8
YGL115W	SNF4	YPR101W	SNT309	2.384003	0.8
YCR077C	PAT1	YER052C	HOM3	2.03542	0.8
YDR321W	ASP1	YPR101W	SNT309	0.374882	0.8
YDR422C	SIP1	YPR101W	SNT309	-0.482027	0.8
YMR104C	YPK2	YNL097C	PHO23	-0.138308	0.8
YDR485C	VPS72	YKL214C	YRA2	-0.015818	0.8
YCR077C	PAT1	YHR044C	DOG1	0.39214	0.8
YGL227W	VID30	YNL097C	PHO23	-0.58743	0.8
YJL141C	YAK1	YNL097C	PHO23	0.06468	0.8
YCR077C	PAT1	YNL027W	CRZ1	0.320767	0.8
YDL108W	KIN28	YNL097C	PHO23	0.282008	0.8
YLR210W	CLB4	YPR101W	SNT309	0.231144	0.8
YDR099W	BMH2	YPR101W	SNT309	0.990499	0.8
YCR077C	PAT1	YKR099W	BAS1	-0.366868	0.8
YDR485C	VPS72	YEL018W	EAF5	-13.821202	0.8
YDR485C	VPS72	YJL087C	TRL1	0.811264	0.8
YKL161C	YKL161C	YPR101W	SNT309	0.001828	0.8
YDR485C	VPS72	YGL238W	CSE1	1.164998	0.8
YBR276C	PPS1	YPR101W	SNT309	1.407316	0.8
YDR485C	VPS72	YMR061W	RNA14	-0.95566	0.8
YBR065C	ECM2	YDR485C	VPS72	0.447873	0.8
YDR485C	VPS72	YLR069C	MEF1	-5.65628	0.8
YPL181W	CTI6	YPR101W	SNT309	-2.226811	0.8
YDR165W	TRM82	YDR485C	VPS72	-0.749279	0.8
YCR077C	PAT1	YDR162C	NBP2	-1.304885	0.8
YBR055C	PRP6	YDR485C	VPS72	0.467983	0.8
YDR485C	VPS72	YLR276C	DBP9	0.113511	0.8
YCR077C	PAT1	YGR130C	YGR130C	-0.105423	0.8
YDL188C	PPH22	YNL097C	PHO23	0.8059	0.8
YDR485C	VPS72	YGL063W	PUS2	-0.415911	0.8
YAL017W	PSK1	YPR101W	SNT309	-0.760221	0.8
YDR485C	VPS72	YOL144W	NOP8	-0.116432	0.8
YDR501W	PLM2	YNL097C	PHO23	0.203138	0.8
YCR077C	PAT1	YMR219W	ESC1	-2.614809	0.8
YDR485C	VPS72	YMR302C	YME2	0.424456	0.8
YCR077C	PAT1	YDR315C	IPK1	-13.121689	0.8
YCR077C	PAT1	YJL057C	IKS1	0.128097	0.8
YPL026C	SKS1	YPR101W	SNT309	-0.374216	0.8
YDR485C	VPS72	YIL071C	PCI8	0.777773	0.8
YCR077C	PAT1	YFR053C	HXK1	0.008314	0.8
YNL097C	PHO23	YPL140C	MKK2	-0.491705	0.8
YCR077C	PAT1	YIL042C	PKP1	-0.021247	0.8
YNL097C	PHO23	YOR014W	RTS1	1.158646	0.8
YDL028C	MPS1	YNL097C	PHO23	0.064557	0.8
YDR485C	VPS72	YLR129W	DIP2	0.276116	0.8
YDR485C	VPS72	YGL172W	NUP49	0.439443	0.8
YNL097C	PHO23	YPL256C	CLN2	0.550517	0.8
YDR485C	VPS72	YNR011C	PRP2	2.426353	0.8
YPL236C	YPL236C	YPR101W	SNT309	0.126252	0.8
YDR485C	VPS72	YKR060W	UTP30	0.031148	0.8
YBR028C	YBR028C	YPR101W	SNT309	0.149034	0.8
YCR077C	PAT1	YLR376C	PSY3	-0.308698	0.8
YCR077C	PAT1	YOR028C	CIN5	0.088372	0.8
YLR019W	PSR2	YPR101W	SNT309	-0.514957	0.8
YDR485C	VPS72	YOR078W	BUD21	-1.373281	0.8
YDR485C	VPS72	YJL069C	UTP18	0.012692	0.8
YNL217W	YNL217W	YPR101W	SNT309	-0.472667	0.8
YDR485C	VPS72	YER168C	CCA1	0.222619	0.8
YMR277W	FCP1	YNL097C	PHO23	0.313736	0.8
YNR032W	PPG1	YPR101W	SNT309	1.0822	0.8
YDR485C	VPS72	YKR096W	YKR096W	-2.109886	0.8
YBR020W	GAL1	YPR101W	SNT309	-0.056164	0.8
YLR113W	HOG1	YNL097C	PHO23	0.439947	0.8
YCR019W	MAK32	YDR485C	VPS72	0.113417	0.8
YDR485C	VPS72	YLR105C	SEN2	0.981443	0.8
YNL097C	PHO23	YNR031C	SSK2	1.263655	0.8
YDR485C	VPS72	YNR004W	YNR004W	0.562677	0.8
YCR077C	PAT1	YOL061W	PRS5	-0.283732	0.8
YDR485C	VPS72	YOR195W	SLK19	0.995242	0.8
YGL253W	HXK2	YNL097C	PHO23	2.419784	0.8
YDR439W	LRS4	YDR485C	VPS72	-2.613675	0.8
YNL097C	PHO23	YPL137C	GIP3	-0.894082	0.8
YDR485C	VPS72	YLR438C-A	LSM3	-2.953736	0.8
YBL018C	POP8	YDR485C	VPS72	-2.310162	0.8
YGR080W	TWF1	YNL097C	PHO23	0.161817	0.8
YBR142W	MAK5	YDR485C	VPS72	-0.014008	0.8
YCR077C	PAT1	YGR109C	CLB6	-0.175997	0.8
YDR485C	VPS72	YJR084W	CSN12	0.862502	0.8
YDR028C	REG1	YNL097C	PHO23	0.999128	0.8
YCR077C	PAT1	YNL201C	PSY2	0.314978	0.8
YBL024W	NCL1	YDR485C	VPS72	0.384252	0.8
YKL168C	KKQ8	YNL097C	PHO23	-0.005476	0.8
YMR120C	ADE17	YNL097C	PHO23	0.169912	0.8
YCR077C	PAT1	YDR477W	SNF1	2.939193	0.8
YCR077C	PAT1	YGL208W	SIP2	-0.50701	0.8
YCR077C	PAT1	YKL051W	SFK1	-0.036472	0.8
YCR077C	PAT1	YPL115C	BEM3	-0.082495	0.8
YLR238W	FAR10	YPR101W	SNT309	0.578619	0.8
YGL134W	PCL10	YNL097C	PHO23	0.231263	0.8
YNL053W	MSG5	YPR101W	SNT309	-0.516611	0.8
YDR485C	VPS72	YFL002C	SPB4	-0.766767	0.8
YCR077C	PAT1	YJL004C	SYS1	-0.438208	0.8
YBR011C	IPP1	YPR101W	SNT309	-1.645274	0.8
YDR485C	VPS72	YMR213W	CEF1	0.454702	0.8
YCR077C	PAT1	YDL134C	PPH21	2.656444	0.8
YLR182W	SWI6	YNL097C	PHO23	-1.385248	0.8
YCL055W	KAR4	YPR101W	SNT309	-0.388321	0.8
YDR096W	GIS1	YPR101W	SNT309	-0.116392	0.8
YBL028C	YBL028C	YDR485C	VPS72	-0.024283	0.8
YCL032W	STE50	YNL097C	PHO23	-11.697804	0.8
YCR077C	PAT1	YNL233W	BNI4	0.729934	0.8
YNL097C	PHO23	YOR267C	HRK1	0.017852	0.8
YCR077C	PAT1	YOR349W	CIN1	-0.927981	0.8
YNL097C	PHO23	YOR090C	PTC5	0.250354	0.8
YOR349W	CIN1	YPR101W	SNT309	-0.927981	0.8
YDR485C	VPS72	YMR012W	CLU1	-0.041818	0.8
YDL201W	TRM8	YDR485C	VPS72	0.558904	0.8
YPL120W	VPS30	YPR101W	SNT309	-1.448005	0.8
YCR077C	PAT1	YEL042W	GDA1	-0.001894	0.8
YCR077C	PAT1	YER177W	BMH1	-1.270451	0.8
YDR485C	VPS72	YLL039C	UBI4	0.498822	0.8
YCR077C	PAT1	YJR073C	OPI3	-1.947402	0.8
YCR077C	PAT1	YGR052W	FMP48	-1.184177	0.8
YOR143C	THI80	YPR101W	SNT309	0.70334	0.8
YCR077C	PAT1	YFR040W	SAP155	1.316244	0.8
YCL055W	KAR4	YCR077C	PAT1	-0.388321	0.8
YNL097C	PHO23	YPL214C	THI6	0.649312	0.8
YMR220W	ERG8	YNL097C	PHO23	0.291945	0.8
YERO83C	YERO83C	YNL097C	PHO23	-7.405516	0.8
YCR077C	PAT1	YDR052C	DBF4	-0.276947	0.8
YHR124W	NDT80	YPR101W	SNT309	-0.232021	0.8
YNL129W	NRK1	YPR101W	SNT309	0.65226	0.8
YDR485C	VPS72	YNL022C	YNL022C	-0.826887	0.8
YDL006W	PTC1	YNL097C	PHO23	-2.61468	0.8
YCR077C	PAT1	YLR151C	PCD1	0.500484	0.8
YDR159W	SAC3	YDR485C	VPS72	-6.758945	0.8
YCR077C	PAT1	YDL179W	PCL9	-0.215873	0.8
YLR273C	PIG1	YNL097C	PHO23	1.094553	0.8
YNR012W	URK1	YPR101W	SNT309	0.4989	0.8
YDR485C	VPS72	YFR009W	GCN20	-2.508147	0.8
YFR019W	FAB1	YPR101W	SNT309	1.240382	0.8
YDR485C	VPS72	YPL064C	CWC27	0.856131	0.8
YCR077C	PAT1	YDR287W	INM2	0.394636	0.8
YNL097C	PHO23	YOR233W	KIN4	1.573939	0.8
YDR485C	VPS72	YHR006W	STP2	0.720103	0.8
YNL097C	PHO23	YOR109W	INP53	-0.590701	0.8
YCR077C	PAT1	YCR079W	PTC6	0.406694	0.8
YCR077C	PAT1	YDR422C	SIP1	-0.482027	0.8
YCR077C	PAT1	YPR119W	CLB2	-0.162802	0.8
YDR485C	VPS72	YPR137W	RRP9	0.44665	0.8
YDR485C	VPS72	YGL243W	TAD1	0.494872	0.8
YOR227W	HER1	YPR101W	SNT309	-1.263504	0.8
YJL115W	ASF1	YNL097C	PHO23	-2.488758	0.8
YCR077C	PAT1	YPL204W	HRR25	-0.814203	0.8
YDR485C	VPS72	YMR240C	CUS1	0.835562	0.8
YJR017C	ESS1	YNL097C	PHO23	0.271183	0.8
YCR077C	PAT1	YLR096W	KIN2	0.766035	0.8
YML124C	TUB3	YNL097C	PHO23	0.709909	0.8
YKL116C	PRR1	YNL097C	PHO23	-0.016232	0.8
YCR077C	PAT1	YGR040W	KSS1	0.64984	0.8
YCL037C	SRO9	YDR485C	VPS72	-1.042623	0.8
YOR090C	PTC5	YPR101W	SNT309	1.407951	0.8
YDR485C	VPS72	YPL029W	SUV3	1.273832	0.8
YDR485C	VPS72	YKL025C	PAN3	0.128889	0.8
YDR485C	VPS72	YGL049C	TIF4632	-0.122393	0.8
YAL029C	MYO4	YDR485C	VPS72	-0.406908	0.8
YKL101W	HSL1	YNL097C	PHO23	-0.068053	0.8
YCL061C	MRC1	YNL097C	PHO23	1.514028	0.8
YDR485C	VPS72	YOR185C	GSP2	0.720114	0.8
YER052C	HOM3	YPR101W	SNT309	2.03542	0.8
YNL097C	PHO23	YNR012W	URK1	0.981742	0.8
YCR077C	PAT1	YGR208W	SER2	-1.309173	0.8
YDL051W	LHP1	YDR485C	VPS72	-0.086105	0.8
YHR025W	THR1	YNL097C	PHO23	1.054115	0.8
YFL010C	WWM1	YNL097C	PHO23	0.156301	0.8
YDR485C	VPS72	YGL064C	MRH4	0.825365	0.8
YNL097C	PHO23	YPR119W	CLB2	0.30765	0.8
YGL179C	TOS3	YPR101W	SNT309	0.587215	0.8
YIL050W	PCL7	YNL097C	PHO23	0.642724	0.8
YER019W	ISC1	YPR101W	SNT309	1.276364	0.8
YDR485C	VPS72	YJR082C	EAF6	-7.017675	0.8
YCR077C	PAT1	YER019W	ISC1	1.276364	0.8
YDR485C	VPS72	YNL163C	RIA1	0.558931	0.8
YBL009W	ALK2	YNL097C	PHO23	-0.599449	0.8
YCR077C	PAT1	YLR052W	IES3	0.877809	0.8
YGL020C	GET1	YNL097C	PHO23	-5.014943	0.8
YHR075C	PPE1	YPR101W	SNT309	0.504201	0.8
YKL116C	PRR1	YPR101W	SNT309	-0.010234	0.8
YNL056W	OCA2	YPR101W	SNT309	0.389126	0.8
YDL235C	YPD1	YPR101W	SNT309	-4.157531	0.8
YDR072C	IPT1	YNL097C	PHO23	0.174404	0.8
YDR485C	VPS72	YGR280C	PXR1	1.056354	0.8
YCR077C	PAT1	YLR377C	FBP1	0.037485	0.8
YGL067W	NPY1	YPR101W	SNT309	0.115527	0.8
YMR001C	CDC5	YPR101W	SNT309	0.782453	0.8
YJL187C	SWE1	YPR101W	SNT309	-0.24542	0.8
YAL017W	PSK1	YCR077C	PAT1	-0.760221	0.8
YML057W	CMP2	YPR101W	SNT309	-1.097504	0.8
YDR485C	VPS72	YJL010C	NOP9	-0.486081	0.8
YDR485C	VPS72	YKR059W	TIF1	0.060837	0.8
YDR436W	PPZ2	YNL097C	PHO23	-1.249354	0.8
YCL059C	KRR1	YDR485C	VPS72	-1.692711	0.8
YCR077C	PAT1	YHR075C	PPE1	0.504201	0.8
YBR112C	CYC8	YPR101W	SNT309	-1.452193	0.8
YCR027C	RHB1	YCR077C	PAT1	-0.352846	0.8
YDL101C	DUN1	YPR101W	SNT309	0.08462	0.8
YCR077C	PAT1	YER089C	PTC2	-2.176708	0.8
YDR485C	VPS72	YMR059W	SEN15	0.33982	0.8
YGL215W	CLG1	YNL097C	PHO23	-1.76168	0.8
YDR236C	FMN1	YNL097C	PHO23	-0.162554	0.8
YDL074C	BRE1	YDR485C	VPS72	-11.309867	0.8
YDR485C	VPS72	YML103C	NUP188	-5.873726	0.8
YDR485C	VPS72	YLR432W	IMD3	0.216124	0.8
YDR457W	TOM1	YDR485C	VPS72	1.840766	0.8
YDL148C	NOP14	YDR485C	VPS72	0.354448	0.8
YDR005C	MAF1	YDR485C	VPS72	1.716339	0.8
YDR385W	EFT2	YDR485C	VPS72	-0.521618	0.8
YPR101W	SNT309	YPR111W	DBF20	0.265989	0.8
YCR077C	PAT1	YMR199W	CLN1	0.305706	0.8
YDR485C	VPS72	YMR129W	POM152	-0.845874	0.8
YNL097C	PHO23	YNL201C	PSY2	0.308187	0.8
YPL219W	PCL8	YPR101W	SNT309	0.032228	0.8
YDR485C	VPS72	YMR047C	NUP116	0.279113	0.8
YBL072C	RPS8A	YDR485C	VPS72	1.16285	0.8
YNL097C	PHO23	YPL203W	TPK2	-0.613084	0.8
YCR077C	PAT1	YKL212W	SAC1	0.45975	0.8
YGR274C	TAF1	YNL097C	PHO23	-0.202423	0.8
YCR077C	PAT1	YKL166C	TPK3	1.186663	0.8
YNL097C	PHO23	YPL026C	SKS1	-0.98877	0.8
YDR485C	VPS72	YOR179C	SYC1	-3.886696	0.8
YDR485C	VPS72	YER125W	RSP5	1.372915	0.8
YGL115W	SNF4	YNL097C	PHO23	-1.002617	0.8
YCR077C	PAT1	YGR123C	PPT1	0.147892	0.8
YDR485C	VPS72	YNL197C	WHI3	-2.944872	0.8
YDR485C	VPS72	YOL021C	DIS3	0.126388	0.8
YDR284C	DPP1	YPR101W	SNT309	0.008314	0.8
YDR485C	VPS72	YMR223W	UBP8	0.707864	0.8
YDR485C	VPS72	YLR192C	HCR1	0.55721	0.8
YGL134W	PCL10	YPR101W	SNT309	0.405663	0.8
YOR140W	SFL1	YPR101W	SNT309	-0.381239	0.8
YJL100W	LSB6	YNL097C	PHO23	-0.483753	0.8
YCR077C	PAT1	YER092W	IES5	1.28853	0.8
YKL212W	SAC1	YNL097C	PHO23	-1.070234	0.8
YHR115C	DMA1	YPR101W	SNT309	0.6721	0.8
YCR077C	PAT1	YPR073C	LTP1	0.634109	0.8
YCR077C	PAT1	YMR139W	RIM11	0.165694	0.8
YDL210W	UGA4	YDR485C	VPS72	0.664798	0.8
YER134C	YER134C	YPR101W	SNT309	-0.093746	0.8
YKL190W	CNB1	YNL097C	PHO23	-0.04835	0.8
YIL042C	PKP1	YPR101W	SNT309	-0.021247	0.8
YDL134C	PPH21	YNL097C	PHO23	-0.474657	0.8
YCR077C	PAT1	YDL017W	CDC7	0.569701	0.8
YER027C	GAL83	YPR101W	SNT309	0.424474	0.8
YGL124C	MON1	YPR101W	SNT309	-1.115751	0.8
YJR017C	ESS1	YPR101W	SNT309	0.923402	0.8
YDR485C	VPS72	YGL043W	DST1	-7.088605	0.8
YDR485C	VPS72	YNL292W	PUS4	0.047297	0.8
YDR435C	PPM1	YPR101W	SNT309	0.642136	0.8
YDR378C	LSM6	YNL097C	PHO23	1.492388	0.8
YBR274W	CHK1	YPR101W	SNT309	-0.463617	0.8
YDR318W	MCM21	YNL097C	PHO23	0.958253	0.8
YCR077C	PAT1	YIL113W	SDP1	-0.061403	0.8
YDR335W	MSN5	YDR485C	VPS72	0.556593	0.8
YCR077C	PAT1	YPL026C	SKS1	-0.374216	0.8
YGR203W	YGR203W	YPR101W	SNT309	-2.365177	0.8
YLR268W	SEC22	YNL097C	PHO23	-6.951405	0.8
YDL175C	AIR2	YDR485C	VPS72	0.809415	0.8
YDR485C	VPS72	YLR285W	NNT1	-0.653705	0.8
YJL098W	SAP185	YNL097C	PHO23	-2.064604	0.8
YCR077C	PAT1	YKR031C	SPO14	-0.672777	0.8
YDR485C	VPS72	YIL019W	FAF1	0.887872	0.8
YDR485C	VPS72	YEL037C	RAD23	-0.993638	0.8
YEL042W	GDA1	YPR101W	SNT309	-0.001894	0.8
YBR125C	PTC4	YNL097C	PHO23	-2.039021	0.8
YDR485C	VPS72	YKR079C	TRZ1	0.550155	0.8
YML109W	ZDS2	YNL097C	PHO23	-1.343841	0.8
YCR077C	PAT1	YDL155W	CLB3	0.859859	0.8
YJL004C	SYS1	YNL097C	PHO23	1.297424	0.8
YDR301W	CFT1	YDR485C	VPS72	-2.390089	0.8
YBR094W	PBY1	YDR485C	VPS72	0.798476	0.8
YDR485C	VPS72	YFL028C	CAF16	0.992288	0.8
YIL095W	PRK1	YPR101W	SNT309	0.335241	0.8
YCR077C	PAT1	YNL312W	RFA2	4.118024	0.8
YDR485C	VPS72	YJL061W	NUP82	0.419282	0.8
YNL097C	PHO23	YNL098C	RAS2	4.096146	0.8
YLR260W	LCB5	YPR101W	SNT309	0.334621	0.8
YML059C	NTE1	YPR101W	SNT309	0.026862	0.8
YCR077C	PAT1	YPL209C	IPL1	0.773527	0.8
YDR485C	VPS72	YPL212C	PUS1	-0.174114	0.8
YDR485C	VPS72	YER165W	PAB1	-2.439593	0.8
YDR485C	VPS72	YPL101W	ELP4	-0.301655	0.8
YCR077C	PAT1	YDR216W	ADR1	0.943575	0.8
YOL078W	AVO1	YPR101W	SNT309	0.182056	0.8
YER129W	SAK1	YNL097C	PHO23	1.051106	0.8
YDR485C	VPS72	YNL286W	CUS2	0.267038	0.8
YDR485C	VPS72	YLR382C	NAM2	0.444632	0.8
YCR077C	PAT1	YHR135C	YCK1	-0.26636	0.8
YDR485C	VPS72	YOR133W	EFT1	-0.361885	0.8
YHR206W	SKN7	YNL097C	PHO23	0.807212	0.8
YOR109W	INP53	YPR101W	SNT309	1.314057	0.8
YBR083W	TEC1	YCR077C	PAT1	0.012867	0.8
YCR077C	PAT1	YMR207C	HFA1	-1.442092	0.8
YCR077C	PAT1	YOR143C	THI80	0.70334	0.8
YJR110W	YMR1	YNL097C	PHO23	-0.672347	0.8
YCR077C	PAT1	YER062C	HOR2	-0.404367	0.8
YDR485C	VPS72	YJR047C	ANB1	-1.181365	0.8
YOR267C	HRK1	YPR101W	SNT309	0.260423	0.8
YCR077C	PAT1	YIL147C	SLN1	0.373435	0.8
YDR485C	VPS72	YNL278W	CAF120	-0.57567	0.8
YER075C	PTP3	YNL097C	PHO23	1.372982	0.8
YDR485C	VPS72	YHR187W	IKI1	-2.87525	0.8
YNL307C	MCK1	YPR101W	SNT309	0.810536	0.8
YDR485C	VPS72	YHR156C	LIN1	-0.172838	0.8
YNL097C	PHO23	YNL128W	TEP1	-0.773341	0.8
YDR485C	VPS72	YKR029C	SET3	-8.818849	0.8
YDR485C	VPS72	YLR430W	SEN1	0.848883	0.8
YHR031C	RRM3	YNL097C	PHO23	-0.208668	0.8
YDR052C	DBF4	YNL097C	PHO23	0.613096	0.8
YER099C	PRS2	YNL097C	PHO23	0.585921	0.8
YDR485C	VPS72	YMR153W	NUP53	0.388649	0.8
YDR466W	PKH3	YPR101W	SNT309	-0.060594	0.8
YMR120C	ADE17	YPR101W	SNT309	1.059944	0.8
YLR210W	CLB4	YNL097C	PHO23	0.563852	0.8
YLR183C	TOS4	YPR101W	SNT309	-0.129135	0.8
YNL097C	PHO23	YPL120W	VPS30	-0.717718	0.8
YOL016C	CMK2	YPR101W	SNT309	-0.107307	0.8
YDR381W	YRA1	YDR485C	VPS72	-0.725512	0.8
YDR485C	VPS72	YLR117C	CLF1	0.154755	0.8
YDR485C	VPS72	YKL078W	DHR2	0.255286	0.8
YDR028C	REG1	YPR101W	SNT309	-0.006525	0.8
YNL097C	PHO23	YPL042C	SSN3	2.385559	0.8
YPR054W	SMK1	YPR101W	SNT309	-0.72516	0.8
YDR485C	VPS72	YOR187W	TUF1	3.820865	0.8
YCR077C	PAT1	YIL002C	INP51	0.017393	0.8
YCR077C	PAT1	YFR019W	FAB1	1.240382	0.8
YCR077C	PAT1	YJR017C	ESS1	0.923402	0.8
YBR079C	RPG1	YDR485C	VPS72	0.392901	0.8
YDR485C	VPS72	YDR496C	PUF6	-0.56364	0.8
YDR485C	VPS72	YKR022C	NTR2	0.706724	0.8
YDR490C	PKH1	YNL097C	PHO23	1.236291	0.8
YKL101W	HSL1	YPR101W	SNT309	1.104294	0.8
YDL214C	PRR2	YNL097C	PHO23	-1.031665	0.8
YCR077C	PAT1	YOL128C	YGK3	0.335055	0.8
YIL107C	PFK26	YNL097C	PHO23	1.094647	0.8
YDR469W	SDC1	YDR485C	VPS72	-6.479996	0.8
YBL016W	FUS3	YPR101W	SNT309	2.217944	0.8
YHR076W	PTC7	YPR101W	SNT309	-0.151356	0.8
YCR077C	PAT1	YOL078W	AVO1	0.182056	0.8
YDR485C	VPS72	YGR030C	POP6	-0.72663	0.8
YCR077C	PAT1	YPL181W	CTI6	-2.226811	0.8
YLR019W	PSR2	YNL097C	PHO23	-1.133498	0.8
YDR485C	VPS72	YML056C	IMD4	-0.327398	0.8
YDL048C	STP4	YDR485C	VPS72	0.280454	0.8
YOL045W	PSK2	YPR101W	SNT309	0.606937	0.8
YPL137C	GIP3	YPR101W	SNT309	0.008314	0.8
YKL048C	ELM1	YPR101W	SNT309	0.05853	0.8
YCR077C	PAT1	YER099C	PRS2	-0.575859	0.8
YIL002C	INP51	YPR101W	SNT309	0.017393	0.8
YDL079C	MRK1	YNL097C	PHO23	-0.295986	0.8
YCR077C	PAT1	YERO83C	YERO83C	-0.223545	0.8
YCR077C	PAT1	YDL127W	PCL2	0.310411	0.8
YCR077C	PAT1	YPL228W	CET1	1.015274	0.8
YDR485C	VPS72	YPR144C	NOC4	-0.941075	0.8
YCR077C	PAT1	YHR071W	PCL5	0.176511	0.8
YLR386W	VAC14	YNL097C	PHO23	-0.80732	0.8
YDR485C	VPS72	YOR274W	MOD5	-0.146514	0.8
YDR485C	VPS72	YGR054W	YGR054W	-0.346711	0.8
YDL216C	RRI1	YDR485C	VPS72	-1.148173	0.8
YER177W	BMH1	YNL097C	PHO23	-1.828278	0.8
YJR073C	OPI3	YPR101W	SNT309	-1.947402	0.8
YJL098W	SAP185	YPR101W	SNT309	-2.704486	0.8
YPR073C	LTP1	YPR101W	SNT309	0.634109	0.8
YCR077C	PAT1	YHR030C	SLT2	0.512742	0.8
YMR220W	ERG8	YPR101W	SNT309	-1.103718	0.8
YDR485C	VPS72	YLR398C	SKI2	0.663009	0.8
YDR485C	VPS72	YOL125W	TRM13	0.123194	0.8
YLL019C	KNS1	YNL097C	PHO23	1.5608	0.8
YCR077C	PAT1	YGL021W	ALK1	0.932155	0.8
YLR238W	FAR10	YNL097C	PHO23	0.149197	0.8
YHL020C	OPI1	YPR101W	SNT309	-0.29722	0.8
YDR485C	VPS72	YJR132W	NMD5	-0.57969	0.8
YDR485C	VPS72	YLR401C	DUS3	-0.356031	0.8
YCR077C	PAT1	YJR059W	PTK2	-0.14581	0.8
YCR077C	PAT1	YGL215W	CLG1	-0.267355	0.8
YFL033C	RIM15	YPR101W	SNT309	-0.032639	0.8
YAR014C	BUD14	YNL097C	PHO23	2.169286	0.8
YCR077C	PAT1	YHL020C	OPI1	-0.29722	0.8
YDR099W	BMH2	YNL097C	PHO23	-1.713103	0.8
YDR485C	VPS72	YLL036C	PRP19	1.627586	0.8
YDR485C	VPS72	YLR116W	MSL5	0.894859	0.8
YDR485C	VPS72	YOL004W	SIN3	-9.825101	0.8
YDR485C	VPS72	YPR178W	PRP4	-9.476483	0.8
YCR008W	SAT4	YCR077C	PAT1	-0.014673	0.8
YBR182C	SMP1	YPR101W	SNT309	-0.058288	0.8
YGL253W	HXK2	YPR101W	SNT309	0.117624	0.8
YDR485C	VPS72	YPL009C	YPL009C	-0.346243	0.8
YDR312W	SSF2	YDR485C	VPS72	0.191473	0.8
YMR048W	CSM3	YNL097C	PHO23	-0.428087	0.8
YDR485C	VPS72	YPL123C	RNY1	0.381771	0.8
YCR077C	PAT1	YFR034C	PHO4	-0.12469	0.8
YKR019C	IRS4	YNL097C	PHO23	0.609041	0.8
YLR376C	PSY3	YNL097C	PHO23	0.761289	0.8
YCL061C	MRC1	YPR101W	SNT309	-0.808744	0.8
YHR071W	PCL5	YNL097C	PHO23	-0.359555	0.8
YBL104C	YBL104C	YDR485C	VPS72	0.129321	0.8
YDR485C	VPS72	YMR275C	BUL1	1.374874	0.8
YCR077C	PAT1	YHR031C	RRM3	-0.038252	0.8
YCR077C	PAT1	YOL113W	SKM1	0.195734	0.8
YDL043C	PRP11	YDR485C	VPS72	-6.395661	0.8
YDR485C	VPS72	YJL039C	NUP192	0.672062	0.8
YLR183C	TOS4	YNL097C	PHO23	-0.752069	0.8
YCR077C	PAT1	YGL227W	VID30	0.421587	0.8
YGR092W	DBF2	YNL097C	PHO23	-0.955411	0.8
YDR485C	VPS72	YKR056W	TRM2	-0.207508	0.8
YCR077C	PAT1	YPL109C	YPL109C	-0.066652	0.8
YPL256C	CLN2	YPR101W	SNT309	-1.830706	0.8
YDR485C	VPS72	YLR115W	CFT2	0.254085	0.8
YDR198C	RKM2	YDR485C	VPS72	-0.212067	0.8
YCR077C	PAT1	YDL090C	RAM1	-0.157697	0.8
YCR077C	PAT1	YNL032W	SIW14	-0.278958	0.8
YCR077C	PAT1	YDR501W	PLM2	-0.746801	0.8
YMR139W	RIM11	YPR101W	SNT309	0.165694	0.8
YDL155W	CLB3	YNL097C	PHO23	-0.938369	0.8
YMR006C	PLB2	YNL097C	PHO23	0.457364	0.8
YCR077C	PAT1	YGL158W	RCK1	0.614982	0.8
YDR485C	VPS72	YER176W	ECM32	0.170427	0.8
YOR083W	WHI5	YPR101W	SNT309	0.339154	0.8
YDR485C	VPS72	YNL175C	NOP13	-0.027564	0.8
YDR485C	VPS72	YER172C	BRR2	0.832107	0.8
YDR485C	VPS72	YJL140W	RPB4	1.812452	0.8
YKL171W	YKL171W	YPR101W	SNT309	0.04488	0.8
YDR485C	VPS72	YKL130C	SHE2	-0.270606	0.8
YKL024C	URA6	YNL097C	PHO23	-0.033531	0.8
YMR277W	FCP1	YPR101W	SNT309	0.446834	0.8
YDR485C	VPS72	YPR042C	PUF2	0.214042	0.8
YHL032C	GUT1	YNL097C	PHO23	-0.360188	0.8
YDR247W	VHS1	YPR101W	SNT309	-0.974955	0.8
YCR077C	PAT1	YER134C	YER134C	-0.093746	0.8
YCR077C	PAT1	YIL050W	PCL7	0.894438	0.8
YAL051W	OAF1	YPR101W	SNT309	-0.805882	0.8
YCR077C	PAT1	YNL106C	INP52	-1.090008	0.8
YKL113C	RAD27	YPR101W	SNT309	0.184858	0.8
YCR077C	PAT1	YNL068C	FKH2	0.558549	0.8
YDL014W	NOP1	YDR485C	VPS72	1.220475	0.8
YCR077C	PAT1	YDL028C	MPS1	-0.30319	0.8
YDL127W	PCL2	YPR101W	SNT309	0.310411	0.8
YPL115C	BEM3	YPR101W	SNT309	-0.082495	0.8
YCR077C	PAT1	YPL256C	CLN2	-1.830706	0.8
YDR485C	VPS72	YPL005W	AEP3	0.581871	0.8
YCR077C	PAT1	YPL140C	MKK2	-0.782674	0.8
YCR077C	PAT1	YDL056W	MBP1	0.208535	0.8
YCR077C	PAT1	YLR273C	PIG1	0.555321	0.8
YDL090C	RAM1	YNL097C	PHO23	-6.863073	0.8
YNL020C	ARK1	YNL097C	PHO23	0.948741	0.8
YDR485C	VPS72	YER116C	SLX8	-1.65208	0.8
YDR139C	RUB1	YDR485C	VPS72	0.348314	0.8
YHR076W	PTC7	YNL097C	PHO23	-0.552435	0.8
YDR485C	VPS72	YPR045C	YPR045C	-0.657447	0.8
YGL020C	GET1	YPR101W	SNT309	2.015763	0.8
YNL097C	PHO23	YPL268W	PLC1	-5.871458	0.8
YDR485C	VPS72	YIL104C	SHQ1	1.31017	0.8
YJL057C	IKS1	YNL097C	PHO23	-0.564233	0.8
YLR240W	VPS34	YNL097C	PHO23	-0.236759	0.8
YCL011C	GBP2	YDR485C	VPS72	-1.867504	0.8
YCR077C	PAT1	YML059C	NTE1	0.026862	0.8
YDR485C	VPS72	YGR171C	MSM1	1.808903	0.8
YDR482C	CWC21	YDR485C	VPS72	-2.545307	0.8
YDR485C	VPS72	YGL194C	HOS2	-6.745214	0.8
YCR077C	PAT1	YER118C	SHO1	-1.545746	0.8
YIL113W	SDP1	YNL097C	PHO23	-1.746103	0.8
YCR077C	PAT1	YDL108W	KIN28	-0.815326	0.8
YPR101W	SNT309	YPR120C	CLB5	0.028313	0.8
YNL097C	PHO23	YOL065C	INP54	0.0885	0.8
YAR014C	BUD14	YCR077C	PAT1	-0.438791	0.8
YBR182C	SMP1	YCR077C	PAT1	-0.058288	0.8
YDR195W	REF2	YDR485C	VPS72	-0.129323	0.8
YAR008W	SEN34	YDR485C	VPS72	-1.172884	0.8
YDR485C	VPS72	YLR119W	SRN2	0.268054	0.8
YDR475C	JIP4	YNL097C	PHO23	0.407135	0.8
YDL031W	DBP10	YDR485C	VPS72	0.328295	0.8
YGL124C	MON1	YNL097C	PHO23	0.143738	0.8
YLR190W	MMR1	YNL097C	PHO23	-0.588629	0.8
YJL155C	FBP26	YNL097C	PHO23	-1.290176	0.8
YDL134C	PPH21	YPR101W	SNT309	2.656444	0.8
YDR485C	VPS72	YNL014W	HEF3	-0.177481	0.8
YDR485C	VPS72	YGL100W	SEH1	2.267798	0.8
YLR268W	SEC22	YPR101W	SNT309	1.008993	0.8
YCR077C	PAT1	YNL307C	MCK1	0.810536	0.8
YIL153W	RRD1	YNL097C	PHO23	-0.332796	0.8
YKL212W	SAC1	YPR101W	SNT309	0.45975	0.8
YDR477W	SNF1	YNL097C	PHO23	0.278587	0.8
YCR077C	PAT1	YIL045W	PIG2	0.008314	0.8
YFR014C	CMK1	YNL097C	PHO23	-0.853754	0.8
YOL100W	PKH2	YPR101W	SNT309	1.013551	0.8
YDR485C	VPS72	YGR091W	PRP31	0.255936	0.8
YDR485C	VPS72	YER002W	NOP16	-0.07003	0.8
YIL147C	SLN1	YPR101W	SNT309	0.373435	0.8
YDR147W	EKI1	YPR101W	SNT309	0.706532	0.8
YDR485C	VPS72	YPR107C	YTH1	0.274883	0.8
YDR475C	JIP4	YPR101W	SNT309	-0.529279	0.8
YHR030C	SLT2	YPR101W	SNT309	0.512742	0.8
YJR059W	PTK2	YNL097C	PHO23	-2.344878	0.8
YPL150W	YPL150W	YPR101W	SNT309	-0.628098	0.8
YHR115C	DMA1	YNL097C	PHO23	-0.154845	0.8
YLR151C	PCD1	YNL097C	PHO23	0.046565	0.8
YDR485C	VPS72	YNL112W	DBP2	0.232848	0.8
YDR485C	VPS72	YLR003C	CMS1	-2.692891	0.8
YDR485C	VPS72	YNL282W	POP3	0.749406	0.8
YNL097C	PHO23	YNL233W	BNI4	-2.218419	0.8
YNL097C	PHO23	YPL180W	TCO89	-2.0738	0.8
YHL029C	OCA5	YPR101W	SNT309	-0.214055	0.8
YDR485C	VPS72	YER105C	NUP157	0.963434	0.8
YNL097C	PHO23	YNR009W	NRM1	-0.652785	0.8
YDR485C	VPS72	YLL008W	DRS1	0.524571	0.8
YGR116W	SPT6	YNL097C	PHO23	0.131102	0.8
YNL097C	PHO23	YOR227W	HER1	-1.191568	0.8
YDR481C	PHO8	YPR101W	SNT309	0.573253	0.8
YDR485C	VPS72	YLR249W	YEF3	0.793177	0.8
YBL103C	RTG3	YPR101W	SNT309	3.129758	0.8
YNR031C	SSK2	YPR101W	SNT309	2.227209	0.8
YBR103W	SIF2	YDR485C	VPS72	-6.630752	0.8
YCR077C	PAT1	YGR116W	SPT6	-2.01418	0.8
YNL097C	PHO23	YNL298W	CLA4	-7.996161	0.8
YCR077C	PAT1	YKL067W	YNK1	-0.311672	0.8
YCR077C	PAT1	YKL101W	HSL1	1.104294	0.8
YDL236W	PHO13	YPR101W	SNT309	0.094066	0.8
YBL016W	FUS3	YCR077C	PAT1	2.217944	0.8
YCR077C	PAT1	YDL101C	DUN1	0.08462	0.8
YLR260W	LCB5	YNL097C	PHO23	0.510584	0.8
YLL010C	PSR1	YNL097C	PHO23	-0.980669	0.8
YNL097C	PHO23	YPR106W	ISR1	0.087979	0.8
YGR052W	FMP48	YNL097C	PHO23	-0.560083	0.8
YDL030W	PRP9	YDR485C	VPS72	-0.226918	0.8
YDR485C	VPS72	YOR295W	UAF30	-0.683717	0.8
YBR092C	PHO3	YCR077C	PAT1	-0.505285	0.8
YCL024W	KCC4	YCR077C	PAT1	0.041136	0.8
YDR485C	VPS72	YGL016W	KAP122	-10.949882	0.8
YDR485C	VPS72	YFR023W	PES4	0.496707	0.8
YCR077C	PAT1	YGL166W	CUP2	-1.17504	0.8
YCR077C	PAT1	YLR019W	PSR2	-0.514957	0.8
YML016C	PPZ1	YNL097C	PHO23	1.452434	0.8
YBR165W	UBS1	YDR485C	VPS72	0.460585	0.8
YDR485C	VPS72	YPR163C	TIF3	-0.224268	0.8
YMR291W	YMR291W	YPR101W	SNT309	0.161003	0.8
YDR485C	VPS72	YLR128W	DCN1	0.532864	0.8
YCR077C	PAT1	YDR481C	PHO8	0.573253	0.8
YCR077C	PAT1	YDL235C	YPD1	-4.157531	0.8
YCR087C-A	YCR087C-A	YDR485C	VPS72	-0.259967	0.8
YNL097C	PHO23	YPR025C	CCL1	-0.819946	0.8
YDL020C	RPN4	YDR485C	VPS72	-7.540794	0.8
YKL190W	CNB1	YPR101W	SNT309	0.196805	0.8
YML057W	CMP2	YNL097C	PHO23	0.669065	0.8
YNL097C	PHO23	YPL115C	BEM3	-0.880169	0.8
YLR377C	FBP1	YPR101W	SNT309	0.037485	0.8
YDR245W	MNN10	YNL097C	PHO23	-2.567195	0.8
YLR096W	KIN2	YNL097C	PHO23	-1.318484	0.8
YCR077C	PAT1	YDR247W	VHS1	-0.974955	0.8
YDL219W	DTD1	YDR485C	VPS72	0.154213	0.8
YCR077C	PAT1	YOR109W	INP53	1.314057	0.8
YGL190C	CDC55	YNL097C	PHO23	-2.04221	0.8
YCR077C	PAT1	YJL098W	SAP185	-2.704486	0.8
YNL097C	PHO23	YPL152W	RRD2	0.812541	0.8
YDR485C	VPS72	YKL009W	MRT4	2.163269	0.8
YCR077C	PAT1	YPL120W	VPS30	-1.448005	0.8
YDR473C	PRP3	YDR485C	VPS72	0.706735	0.8
YCR077C	PAT1	YLR183C	TOS4	-0.129135	0.8
YJL157C	FAR1	YNL097C	PHO23	-0.239794	0.8
YDL207W	GLE1	YDR485C	VPS72	0.046238	0.8
YCR077C	PAT1	YPL137C	GIP3	0.008314	0.8
YDR485C	VPS72	YMR080C	NAM7	-0.38411	0.8
YCR077C	PAT1	YLR182W	SWI6	-4.606039	0.8
YDR067C	OCA6	YNL097C	PHO23	0.043477	0.8
YDR490C	PKH1	YPR101W	SNT309	0.326093	0.8
YGR123C	PPT1	YNL097C	PHO23	0.689235	0.8
YDR485C	VPS72	YMR263W	SAP30	-14.063199	0.8
YDR485C	VPS72	YOR243C	PUS7	-0.280679	0.8
YCR077C	PAT1	YPL180W	TCO89	-1.190177	0.8
YDR485C	VPS72	YNL016W	PUB1	-2.409305	0.8
YDR485C	VPS72	YML005W	TRM12	0.297039	0.8
YDR485C	VPS72	YPR016C	TIF6	2.174147	0.8
YCR077C	PAT1	YER075C	PTP3	1.726895	0.8
YBR048W	RPS11B	YDR485C	VPS72	0.518685	0.8
YMR205C	PFK2	YNL097C	PHO23	-0.513843	0.8
YNL097C	PHO23	YPR111W	DBF20	0.165537	0.8
YCR077C	PAT1	YJL089W	SIP4	-2.498182	0.8
YJL155C	FBP26	YPR101W	SNT309	-2.282349	0.8
YLR079W	SIC1	YNL097C	PHO23	0.423563	0.8
YAL040C	CLN3	YPR101W	SNT309	-0.779856	0.8
YPR025C	CCL1	YPR101W	SNT309	-2.559052	0.8
YCR077C	PAT1	YGL190C	CDC55	-1.416809	0.8
YDR485C	VPS72	YOL115W	PAP2	-12.643009	0.8
YCR077C	PAT1	YJL164C	TPK1	-0.842797	0.8
YDR485C	VPS72	YKR092C	SRP40	-1.118134	0.8
YDR485C	VPS72	YKL068W	NUP100	-0.520435	0.8
YDR283C	GCN2	YNL097C	PHO23	-1.991617	0.8
YCR077C	PAT1	YPL219W	PCL8	0.032228	0.8
YDR395W	SXM1	YDR485C	VPS72	-1.085908	0.8
YDR485C	VPS72	YLR145W	RMP1	-0.976857	0.8
YCR077C	PAT1	YML057W	CMP2	-1.097504	0.8
YDL224C	WHI4	YDR485C	VPS72	0.929974	0.8
YDR485C	VPS72	YML080W	DUS1	-1.314834	0.8
YDR485C	VPS72	YMR276W	DSK2	-0.028508	0.8
YNL097C	PHO23	YOL061W	PRS5	0.831748	0.8
YCR077C	PAT1	YPR106W	ISR1	0.049379	0.8
YDR432W	NPL3	YDR485C	VPS72	-12.618937	0.8
YOR101W	RAS1	YPR101W	SNT309	0.371551	0.8
YBR129C	OPY1	YNL097C	PHO23	-5.65514	0.8
YNL097C	PHO23	YOL136C	PFK27	-0.118933	0.8
YCR077C	PAT1	YIL107C	PFK26	0.008314	0.8
YDL116W	NUP84	YNL097C	PHO23	-0.430707	0.8
YCR091W	KIN82	YNL097C	PHO23	-0.477909	0.8
YDR315C	IPK1	YPR101W	SNT309	-13.121689	0.8
YBR274W	CHK1	YCR077C	PAT1	-0.463617	0.8
YBL056W	PTC3	YPR101W	SNT309	1.916187	0.8
YCR077C	PAT1	YMR006C	PLB2	-0.664364	0.8
YFL053W	DAK2	YNL097C	PHO23	-1.161685	0.8
YDR485C	VPS72	YMR128W	ECM16	1.262624	0.8
YCR077C	PAT1	YML124C	TUB3	-2.265924	0.8
YCR077C	PAT1	YJR105W	ADO1	-0.22154	0.8
YKL203C	TOR2	YNL097C	PHO23	0.478183	0.8
YOR231W	MKK1	YPR101W	SNT309	-0.033141	0.8
YER019W	ISC1	YNL097C	PHO23	-1.562016	0.8
YDR485C	VPS72	YGR251W	YGR251W	0.635609	0.8
YDR485C	VPS72	YOR201C	MRM1	0.8038	0.8
YCR095C	OCA4	YNL097C	PHO23	0.230419	0.8
YGR086C	PIL1	YPR101W	SNT309	0.126078	0.8
YJL165C	HAL5	YNL097C	PHO23	0.745247	0.8
YCR077C	PAT1	YDR146C	SWI5	3.757435	0.8
YAR073W	IMD1	YDR485C	VPS72	-0.203471	0.8
YOR171C	LCB4	YPR101W	SNT309	0.158244	0.8
YDR422C	SIP1	YNL097C	PHO23	-0.365137	0.8
YLL021W	SPA2	YPR101W	SNT309	0.682267	0.8
YCR077C	PAT1	YDL236W	PHO13	0.094066	0.8
YOL011W	PLB3	YPR101W	SNT309	0.150297	0.8
YDR485C	VPS72	YLR418C	CDC73	-14.815435	0.8
YNL097C	PHO23	YPL153C	RAD53	0.097649	0.8
YNL312W	RFA2	YPR101W	SNT309	4.118024	0.8
YDR485C	VPS72	YLR409C	UTP21	-0.317651	0.8
YBR252W	DUT1	YPR101W	SNT309	-2.709106	0.8
YHR082C	KSP1	YNL097C	PHO23	-0.214334	0.8
YCR077C	PAT1	YJL157C	FAR1	0.561586	0.8
YDR485C	VPS72	YOR046C	DBP5	-1.558108	0.8
YNL097C	PHO23	YPL209C	IPL1	0.258569	0.8
YHR044C	DOG1	YNL097C	PHO23	-0.276114	0.8
YCR077C	PAT1	YDR373W	FRQ1	-0.584477	0.8
YLR182W	SWI6	YPR101W	SNT309	-4.606039	0.8
YCR077C	PAT1	YFR014C	CMK1	-0.839165	0.8
YMR068W	AVO2	YNL097C	PHO23	-0.312679	0.8
YBL103C	RTG3	YCR077C	PAT1	3.129758	0.8
YHR201C	PPX1	YPR101W	SNT309	0.858762	0.8
YDR172W	SUP35	YDR485C	VPS72	-1.015863	0.8
YDR416W	SYF1	YDR485C	VPS72	-0.450005	0.8
YOL001W	PHO80	YPR101W	SNT309	1.179373	0.8
YCR077C	PAT1	YNL325C	FIG4	-1.093665	0.8
YDR485C	VPS72	YLR059C	REX2	0.019365	0.8
YDR162C	NBP2	YNL097C	PHO23	-1.345365	0.8
YDR485C	VPS72	YMR116C	ASC1	-0.473044	0.8
YHR044C	DOG1	YPR101W	SNT309	0.39214	0.8
YDL013W	SLX5	YDR485C	VPS72	-3.252638	0.8
YDL140C	RPO21	YDR485C	VPS72	-0.733315	0.8
YIL045W	PIG2	YPR101W	SNT309	0.008314	0.8
YBR276C	PPS1	YNL097C	PHO23	-0.386869	0.8
YDR485C	VPS72	YKL095W	YJU2	0.094268	0.8
YCR077C	PAT1	YHL007C	STE20	-0.116484	0.8
YDR485C	VPS72	YPR174C	YPR174C	0.326861	0.8
YCR077C	PAT1	YGL115W	SNF4	2.384003	0.8
YCR077C	PAT1	YOL045W	PSK2	0.606937	0.8
YCR077C	PAT1	YKL116C	PRR1	-0.010234	0.8
YCL016C	DCC1	YPR101W	SNT309	0.576257	0.8
YMR207C	HFA1	YPR101W	SNT309	-1.442092	0.8
YDR485C	VPS72	YPR112C	MRD1	0.460064	0.8
YNL097C	PHO23	YOL067C	RTG1	0.883873	0.8
YGL190C	CDC55	YPR101W	SNT309	-1.416809	0.8
YDL179W	PCL9	YNL097C	PHO23	1.22945	0.8
YCR077C	PAT1	YDR122W	KIN1	0.460376	0.8
YBR252W	DUT1	YNL097C	PHO23	1.134982	0.8
YBR093C	PHO5	YPR101W	SNT309	0.59923	0.8
YDR478W	SNM1	YDR485C	VPS72	0.122457	0.8
YJR057W	CDC8	YPR101W	SNT309	0.34418	0.8
YNL097C	PHO23	YPL150W	YPL150W	-0.253331	0.8
YDL088C	ASM4	YDR485C	VPS72	0.892947	0.8
YNL068C	FKH2	YNL097C	PHO23	1.494196	0.8
YMR036C	MIH1	YNL097C	PHO23	0.690409	0.8
YGR161C	RTS3	YPR101W	SNT309	0.373075	0.8
YDL060W	TSR1	YDR485C	VPS72	0.680406	0.8
YKL198C	PTK1	YNL097C	PHO23	0.544394	0.8
YCR077C	PAT1	YIL095W	PRK1	0.335241	0.8
YCR077C	PAT1	YKL193C	SDS22	1.016036	0.8
YCR077C	PAT1	YNL289W	PCL1	0.611252	0.8
YJR110W	YMR1	YPR101W	SNT309	-0.098324	0.8
YDR485C	VPS72	YLL046C	RNP1	-1.020596	0.8
YBR237W	PRP5	YDR485C	VPS72	0.575228	0.8
YCR077C	PAT1	YNL183C	NPR1	0.100501	0.8
YCR012W	PGK1	YPR101W	SNT309	-0.163114	0.8
YDR315C	IPK1	YNL097C	PHO23	0.037931	0.8
YBL056W	PTC3	YCR077C	PAT1	1.916187	0.8
YCR077C	PAT1	YPL150W	YPL150W	-0.628098	0.8
YFR053C	HXK1	YNL097C	PHO23	-0.271499	0.8
YCR077C	PAT1	YER114C	BOI2	-0.313611	0.8
YOR351C	MEK1	YPR101W	SNT309	-1.334549	0.8
YDR485C	VPS72	YIR001C	SGN1	0.456689	0.8
YCR077C	PAT1	YOL100W	PKH2	1.013551	0.8
YDR485C	VPS72	YMR283C	RIT1	-2.099507	0.8
YDR485C	VPS72	YKL205W	LOS1	-0.26888	0.8
YDR287W	INM2	YPR101W	SNT309	0.394636	0.8
YDR485C	VPS72	YER013W	PRP22	-0.899504	0.8
YBR118W	TEF2	YDR485C	VPS72	-0.808645	0.8
YJR094C	IME1	YPR101W	SNT309	-0.307344	0.8
YLR410W	VIP1	YNL097C	PHO23	0.208969	0.8
YDR485C	VPS72	YNL062C	GCD10	0.608741	0.8
YDL188C	PPH22	YPR101W	SNT309	-0.352982	0.8
YDR485C	VPS72	YER133W	GLC7	0.395684	0.8
YCR077C	PAT1	YNL267W	PIK1	-0.332069	0.8
YCR077C	PAT1	YER123W	YCK3	-2.250302	0.8
YDR485C	VPS72	YHR020W	YHR020W	0.571905	0.8
YGR080W	TWF1	YPR101W	SNT309	0.307113	0.8
YNL053W	MSG5	YNL097C	PHO23	0.929203	0.8
YCL031C	RRP7	YDR485C	VPS72	-1.066077	0.8
YDL112W	TRM3	YDR485C	VPS72	0.467958	0.8
YDR485C	VPS72	YMR255W	GFD1	0.774202	0.8
YAR018C	KIN3	YNL097C	PHO23	1.548974	0.8
YBR093C	PHO5	YCR077C	PAT1	0.59923	0.8
YDR485C	VPS72	YKL012W	PRP40	0.658506	0.8
YCR077C	PAT1	YGR188C	BUB1	-5.797104	0.8
YCR077C	PAT1	YNR009W	NRM1	0.373216	0.8
YDR485C	VPS72	YGL122C	NAB2	0.361324	0.8
YDR026C	YDR026C	YDR485C	VPS72	0.485683	0.8
YDR485C	VPS72	YGR006W	PRP18	0.975871	0.8
YDR485C	VPS72	YHR069C	RRP4	-1.316414	0.8
YCR077C	PAT1	YER093C	TSC11	0.573734	0.8
YCR077C	PAT1	YLR268W	SEC22	1.008993	0.8
YBR188C	NTC20	YDR485C	VPS72	0.521963	0.8
YHR135C	YCK1	YPR101W	SNT309	-0.26636	0.8
YNL097C	PHO23	YOL128C	YGK3	0.137589	0.8
YCR077C	PAT1	YMR208W	ERG12	-0.038435	0.8
YDR485C	VPS72	YFR010W	UBP6	-5.349045	0.8
YDR083W	RRP8	YDR485C	VPS72	0.24443	0.8
YDR067C	OCA6	YPR101W	SNT309	0.48845	0.8
YDR485C	VPS72	YGR129W	SYF2	-0.145744	0.8
YHR025W	THR1	YPR101W	SNT309	0.713059	0.8
YDR485C	VPS72	YKL143W	LTV1	0.140989	0.8
YBR164C	ARL1	YPR101W	SNT309	-0.772842	0.8
YNR047W	FPK1	YPR101W	SNT309	0.936636	0.8
YNL097C	PHO23	YNL222W	SSU72	-2.703547	0.8
YML007W	YAP1	YPR101W	SNT309	-0.321472	0.8
YDR485C	VPS72	YOR001W	RRP6	-6.44986	0.8
YDR485C	VPS72	YER068W	MOT2	0.24936	0.8
YDR485C	VPS72	YJR074W	MOG1	0.150744	0.8
YBR212W	NGR1	YDR485C	VPS72	-5.369598	0.8
YCR077C	PAT1	YPL141C	YPL141C	0.196996	0.8
YJL183W	MNN11	YNL097C	PHO23	-3.151827	0.8
YCR077C	PAT1	YDR208W	MSS4	0.694234	0.8
YNL267W	PIK1	YPR101W	SNT309	-0.332069	0.8
YHL020C	OPI1	YNL097C	PHO23	-0.082084	0.8
YMR219W	ESC1	YNL097C	PHO23	-0.462523	0.8
YNL097C	PHO23	YOR119C	RIO1	0.105362	0.8
YBR200W	BEM1	YNL097C	PHO23	-3.756707	0.8
YLR190W	MMR1	YPR101W	SNT309	1.44876	0.8
YCR077C	PAT1	YKL203C	TOR2	-0.266404	0.8
YCR077C	PAT1	YFL033C	RIM15	-0.032639	0.8
YMR008C	PLB1	YNL097C	PHO23	0.609689	0.8
YNL097C	PHO23	YNL154C	YCK2	0.158486	0.8
YCR077C	PAT1	YDR435C	PPM1	0.642136	0.8
YMR156C	TPP1	YPR101W	SNT309	0.911457	0.8
YGL021W	ALK1	YPR101W	SNT309	0.932155	0.8
YMR291W	YMR291W	YNL097C	PHO23	-0.601289	0.8
YER123W	YCK3	YNL097C	PHO23	-0.465809	0.8
YCR077C	PAT1	YLL011W	SOF1	0.275501	0.8
YDR485C	VPS72	YGR169C	PUS6	0.131739	0.8
YDR485C	VPS72	YIL008W	URM1	0.320795	0.8
YDL017W	CDC7	YPR101W	SNT309	0.569701	0.8
YDR485C	VPS72	YNL004W	HRB1	-0.455472	0.8
YKL193C	SDS22	YPR101W	SNT309	1.016036	0.8
YBR011C	IPP1	YCR077C	PAT1	-1.645274	0.8
YCR077C	PAT1	YLR410W	VIP1	-12.339136	0.8
YCR077C	PAT1	YDR284C	DPP1	0.008314	0.8
YGR208W	SER2	YPR101W	SNT309	-1.309173	0.8
YDR485C	VPS72	YHR167W	THP2	-0.385491	0.8
YER129W	SAK1	YPR101W	SNT309	-0.103116	0.8
YCR077C	PAT1	YOR119C	RIO1	0.039741	0.8
YPL241C	CIN2	YPR101W	SNT309	-2.463498	0.8
YDR485C	VPS72	YIL030C	SSM4	0.506342	0.8
YHR075C	PPE1	YNL097C	PHO23	-2.108189	0.8
YGL180W	ATG1	YNL097C	PHO23	-1.902412	0.8
YCR077C	PAT1	YPL042C	SSN3	-3.453984	0.8
YLR433C	CNA1	YNL097C	PHO23	0.634184	0.8
YML070W	DAK1	YPR101W	SNT309	-0.740998	0.8
YKL198C	PTK1	YPL101W	ELP4	0.554032	0.6
YBR188C	NTC20	YLR238W	FAR10	-0.320145	0.6
YDR072C	IPT1	YIL008W	URM1	-0.769127	0.6
YHR115C	DMA1	YLR398C	SKI2	0.368558	0.6
YGR171C	MSM1	YLR190W	MMR1	0.627685	0.6
YGR171C	MSM1	YGR203W	YGR203W	-0.515611	0.6
YBL005W	PDR3	YHR187W	IKI1	0.385974	0.6
YNL298W	CLA4	YPR047W	MSF1	-1.035284	0.6
YIL008W	URM1	YNL053W	MSG5	-0.002106	0.6
YPL031C	PHO85	YPL101W	ELP4	-0.009429	0.6
YBR065C	ECM2	YOL100W	PKH2	-0.263287	0.6
YDR490C	PKH1	YNR010W	CSE2	-0.306107	0.6
YER075C	PTP3	YNR010W	CSE2	0.494659	0.6
YDL235C	YPD1	YPL029W	SUV3	0.231224	0.6
YDR101C	ARX1	YHR115C	DMA1	-0.386308	0.6
YFR010W	UBP6	YNR012W	URK1	0.233497	0.6
YDR101C	ARX1	YML016C	PPZ1	-2.351274	0.6
YPL115C	BEM3	YPL157W	TGS1	0.322763	0.6
YDR101C	ARX1	YPL115C	BEM3	-0.868499	0.6
YIL008W	URM1	YLR253W	YLR253W	-0.074136	0.6
YBR020W	GAL1	YGR171C	MSM1	-5.368597	0.6
YML059C	NTE1	YPL157W	TGS1	0.308644	0.6
YGR052W	FMP48	YPL101W	ELP4	-0.620058	0.6
YMR312W	ELP6	YNL298W	CLA4	-0.149846	0.6
YKL067W	YNK1	YMR263W	SAP30	0.818019	0.6
YHR075C	PPE1	YLR398C	SKI2	0.508269	0.6
YPL029W	SUV3	YPL204W	HRR25	-1.306942	0.6
YGR171C	MSM1	YJL165C	HAL5	-0.197223	0.6
YER093C	TSC11	YPL157W	TGS1	-1.021222	0.6
YGL179C	TOS3	YGR171C	MSM1	-0.299595	0.6
YHR187W	IKI1	YMR048W	CSM3	-0.477894	0.6
YBR092C	PHO3	YHR187W	IKI1	0.345484	0.6
YDR028C	REG1	YOL004W	SIN3	0.999128	0.6
YOL113W	SKM1	YOR001W	RRP6	-0.926251	0.6
YPL064C	CWC27	YPL115C	BEM3	-0.248342	0.6
YDR075W	PPH3	YPL178W	CBC2	0.44655	0.6
YML100W	TSL1	YMR263W	SAP30	0.202544	0.6
YFR010W	UBP6	YKL067W	YNK1	-0.287902	0.6
YDL108W	KIN28	YNR010W	CSE2	-0.243675	0.6
YCR091W	KIN82	YPL064C	CWC27	-0.887161	0.6
YDR523C	SPS1	YPL064C	CWC27	0.345451	0.6
YBR188C	NTC20	YMR267W	PPA2	0.382762	0.6
YNL099C	OCA1	YPL029W	SUV3	-4.916691	0.6
YFR014C	CMK1	YLR398C	SKI2	-0.007507	0.6
YOL004W	SIN3	YOL061W	PRS5	0.831748	0.6
YBR028C	YBR028C	YLR398C	SKI2	-0.015464	0.6
YNL056W	OCA2	YPL029W	SUV3	-0.572128	0.6
YFR010W	UBP6	YLR183C	TOS4	0.107604	0.6
YDL155W	CLB3	YPR047W	MSF1	-0.015368	0.6
YBR136W	MEC1	YMR263W	SAP30	0.092583	0.6
YNR010W	CSE2	YPL109C	YPL109C	0.490044	0.6
YDR478W	SNM1	YML112W	CTK3	0.523062	0.6
YIL008W	URM1	YKR097W	PCK1	0.694365	0.6
YLR398C	SKI2	YMR291W	YMR291W	0.143166	0.6
YML109W	ZDS2	YMR263W	SAP30	-1.343841	0.6
YKL101W	HSL1	YPL029W	SUV3	0.374951	0.6
YKL203C	TOR2	YPL064C	CWC27	0.081542	0.6
YBR065C	ECM2	YJR059W	PTK2	0.531405	0.6
YAL038W	CDC19	YNR010W	CSE2	0.935581	0.6
YGR171C	MSM1	YHR075C	PPE1	-0.153721	0.6
YBL009W	ALK2	YMR263W	SAP30	-0.599449	0.6
YFR053C	HXK1	YLR200W	YKE2	-0.220378	0.6
YGL227W	VID30	YLR200W	YKE2	0.993095	0.6
YCR079W	PTC6	YPL178W	CBC2	0.400722	0.6
YNR009W	NRM1	YPL157W	TGS1	0.198423	0.6
YDR481C	PHO8	YPL064C	CWC27	0.83361	0.6
YKL168C	KKQ8	YPL029W	SUV3	-0.360427	0.6
YGL126W	SCS3	YIL008W	URM1	-0.148519	0.6
YMR312W	ELP6	YPR073C	LTP1	-0.037595	0.6
YDL155W	CLB3	YFR010W	UBP6	0.20853	0.6
YMR312W	ELP6	YOR083W	WHI5	0.431506	0.6
YPL029W	SUV3	YPL150W	YPL150W	0.678166	0.6
YBR200W	BEM1	YLR200W	YKE2	-6.44962	0.6
YDR477W	SNF1	YOR001W	RRP6	-3.939533	0.6
YLL021W	SPA2	YLR398C	SKI2	-0.342019	0.6
YBR188C	NTC20	YMR006C	PLB2	0.406515	0.6
YDR099W	BMH2	YOR001W	RRP6	-0.922673	0.6
YLR398C	SKI2	YOL045W	PSK2	0.196088	0.6
YLR200W	YKE2	YNR047W	FPK1	1.476034	0.6
YHR135C	YCK1	YPR047W	MSF1	0.043666	0.6
YBR065C	ECM2	YEL016C	NPP2	0.199512	0.6
YPL064C	CWC27	YPL140C	MKK2	0.613606	0.6
YLR398C	SKI2	YPL181W	CTI6	0.248872	0.6
YNR009W	NRM1	YPL064C	CWC27	0.595613	0.6
YBL016W	FUS3	YOR001W	RRP6	0.246615	0.6
YCL032W	STE50	YLR200W	YKE2	0.182621	0.6
YDL127W	PCL2	YPL157W	TGS1	-0.494081	0.6
YMR312W	ELP6	YNL032W	SIW14	0.130936	0.6
YDL028C	MPS1	YGR171C	MSM1	-0.339547	0.6
YBR182C	SMP1	YDR101C	ARX1	0.603259	0.6
YMR312W	ELP6	YOR101W	RAS1	0.348086	0.6
YDR052C	DBF4	YPL157W	TGS1	0.23123	0.6
YOL078W	AVO1	YPL157W	TGS1	-0.186881	0.6
YPL064C	CWC27	YPL214C	THI6	0.206522	0.6
YOR001W	RRP6	YPL209C	IPL1	0.296864	0.6
YIL107C	PFK26	YPL178W	CBC2	-0.308515	0.6
YLR398C	SKI2	YMR068W	AVO2	-0.077205	0.6
YMR291W	YMR291W	YOR001W	RRP6	0.196221	0.6
YDR315C	IPK1	YLR398C	SKI2	0.484398	0.6
YGR086C	PIL1	YPL178W	CBC2	0.115273	0.6
YJL128C	PBS2	YMR263W	SAP30	-0.317456	0.6
YMR207C	HFA1	YPL178W	CBC2	-0.290774	0.6
YML109W	ZDS2	YPL029W	SUV3	-0.797416	0.6
YDR216W	ADR1	YPL029W	SUV3	-1.90966	0.6
YOL004W	SIN3	YOR119C	RIO1	0.105362	0.6
YCR012W	PGK1	YMR312W	ELP6	-0.584423	0.6
YER164W	CHD1	YML112W	CTK3	4.486658	0.6
YKL166C	TPK3	YMR312W	ELP6	0.446572	0.6
YAR014C	BUD14	YFR010W	UBP6	-5.39461	0.6
YLR253W	YLR253W	YPR047W	MSF1	0.057295	0.6
YJL004C	SYS1	YOL004W	SIN3	1.297424	0.6
YLR398C	SKI2	YNR012W	URK1	-0.211339	0.6
YJL187C	SWE1	YLR200W	YKE2	-0.065646	0.6
YHR187W	IKI1	YOR267C	HRK1	0.108244	0.6
YBR182C	SMP1	YPL178W	CBC2	0.531537	0.6
YMR263W	SAP30	YPL152W	RRD2	0.812541	0.6
YLR200W	YKE2	YOR090C	PTC5	0.777112	0.6
YJL164C	TPK1	YLR200W	YKE2	-1.090345	0.6
YPL120W	VPS30	YPL178W	CBC2	0.08025	0.6
YLR096W	KIN2	YLR200W	YKE2	0.031578	0.6
YDR284C	DPP1	YHR187W	IKI1	-0.898449	0.6
YGL208W	SIP2	YHR187W	IKI1	0.6888	0.6
YLR398C	SKI2	YNL222W	SSU72	-1.659582	0.6
YKL193C	SDS22	YNR010W	CSE2	0.115552	0.6
YNR031C	SSK2	YOL004W	SIN3	1.263655	0.6
YGR109C	CLB6	YMR263W	SAP30	0.823655	0.6
YMR263W	SAP30	YNL020C	ARK1	0.948741	0.6
YAL017W	PSK1	YLR200W	YKE2	-0.602589	0.6
YIL050W	PCL7	YPL029W	SUV3	-0.039272	0.6
YKL067W	YNK1	YMR312W	ELP6	-0.813355	0.6
YLR398C	SKI2	YPL268W	PLC1	1.155525	0.6
YBR188C	NTC20	YNL325C	FIG4	-0.464608	0.6
YOR028C	CIN5	YPL101W	ELP4	-0.005272	0.6
YMR312W	ELP6	YPL236C	YPL236C	0.43779	0.6
YBR011C	IPP1	YPL029W	SUV3	0.426953	0.6
YIL008W	URM1	YKL051W	SFK1	-0.326777	0.6
YBR188C	NTC20	YDL047W	SIT4	-0.066663	0.6
YBR020W	GAL1	YMR263W	SAP30	-0.707105	0.6
YCL040W	GLK1	YFR010W	UBP6	-0.435649	0.6
YIL131C	FKH1	YPL029W	SUV3	-0.395014	0.6
YKL212W	SAC1	YOL004W	SIN3	-1.070234	0.6
YMR220W	ERG8	YPL101W	ELP4	-1.188061	0.6
YKL161C	YKL161C	YLR200W	YKE2	-0.685495	0.6
YOL004W	SIN3	YPL153C	RAD53	0.097649	0.6
YMR312W	ELP6	YPL181W	CTI6	0.027555	0.6
YIL008W	URM1	YNL154C	YCK2	0.049734	0.6
YCL016C	DCC1	YIL008W	URM1	-0.346869	0.6
YBR030W	RKM3	YIL008W	URM1	0.502643	0.6
YHR082C	KSP1	YPR047W	MSF1	-0.0884	0.6
YGR036C	CAX4	YPL178W	CBC2	-0.869163	0.6
YMR312W	ELP6	YOL045W	PSK2	-0.129081	0.6
YBR125C	PTC4	YPL178W	CBC2	-0.081334	0.6
YDR028C	REG1	YLR200W	YKE2	0.381928	0.6
YFR014C	CMK1	YOR001W	RRP6	0.008314	0.6
YIL008W	URM1	YPL120W	VPS30	0.558265	0.6
YJL106W	IME2	YOR001W	RRP6	0.423573	0.6
YLR268W	SEC22	YPL157W	TGS1	1.023019	0.6
YDL155W	CLB3	YLR398C	SKI2	-0.602393	0.6
YOL067C	RTG1	YPL157W	TGS1	0.12092	0.6
YHR187W	IKI1	YOR233W	KIN4	0.149487	0.6
YCL024W	KCC4	YIL008W	URM1	0.009751	0.6
YJL095W	BCK1	YPL178W	CBC2	0.081337	0.6
YKL024C	URA6	YLR398C	SKI2	0.494014	0.6
YML016C	PPZ1	YPL178W	CBC2	-2.283009	0.6
YAL038W	CDC19	YHR187W	IKI1	-0.011872	0.6
YBR188C	NTC20	YFL033C	RIM15	0.965211	0.6
YNR010W	CSE2	YPL152W	RRD2	0.720887	0.6
YGR171C	MSM1	YOR233W	KIN4	1.4916	0.6
YBR065C	ECM2	YDL236W	PHO13	0.135857	0.6
YFR010W	UBP6	YHR215W	PHO12	-0.230887	0.6
YMR008C	PLB1	YMR263W	SAP30	0.609689	0.6
YHR044C	DOG1	YIL008W	URM1	0.552059	0.6
YFL053W	DAK2	YGR171C	MSM1	1.099702	0.6
YBR065C	ECM2	YML059C	NTE1	0.935633	0.6
YCL055W	KAR4	YPL064C	CWC27	-0.220494	0.6
YGR171C	MSM1	YOR101W	RAS1	0.576838	0.6
YLR133W	CKI1	YPL157W	TGS1	-0.173473	0.6
YLR200W	YKE2	YOR349W	CIN1	-12.705984	0.6
YBR274W	CHK1	YOL004W	SIN3	-0.367939	0.6
YBR188C	NTC20	YGL067W	NPY1	-0.488156	0.6
YIL002C	INP51	YMR312W	ELP6	-0.227557	0.6
YMR006C	PLB2	YMR263W	SAP30	0.457364	0.6
YDR247W	VHS1	YFR010W	UBP6	0.69499	0.6
YBL103C	RTG3	YPL157W	TGS1	0.569009	0.6
YDR101C	ARX1	YLR433C	CNA1	0.886514	0.6
YML057W	CMP2	YPL029W	SUV3	0.659687	0.6
YAL051W	OAF1	YLR398C	SKI2	0.275125	0.6
YMR311C	GLC8	YPL029W	SUV3	-0.491765	0.6
YJL106W	IME2	YNR010W	CSE2	0.811682	0.6
YBL009W	ALK2	YPL157W	TGS1	-0.113964	0.6
YBR164C	ARL1	YPL178W	CBC2	1.016144	0.6
YDR101C	ARX1	YDR422C	SIP1	-1.119906	0.6
YIL042C	PKP1	YOR001W	RRP6	-1.11096	0.6
YKL101W	HSL1	YPL101W	ELP4	-0.584916	0.6
YCL055W	KAR4	YMR312W	ELP6	-0.218181	0.6
YBR065C	ECM2	YKL113C	RAD27	0.048771	0.6
YDR101C	ARX1	YGL215W	CLG1	1.282773	0.6
YLR398C	SKI2	YNR031C	SSK2	-0.568204	0.6
YGR116W	SPT6	YOR001W	RRP6	0.734727	0.6
YLR200W	YKE2	YPL109C	YPL109C	0.577471	0.6
YLR200W	YKE2	YPR119W	CLB2	-0.250561	0.6
YCR027C	RHB1	YPL029W	SUV3	0.122118	0.6
YDR373W	FRQ1	YHR187W	IKI1	0.493533	0.6
YKL051W	SFK1	YPL029W	SUV3	0.24163	0.6
YBR011C	IPP1	YMR263W	SAP30	0.116441	0.6
YNL183C	NPR1	YPL178W	CBC2	-0.546015	0.6
YMR263W	SAP30	YPL256C	CLN2	0.550517	0.6
YDL028C	MPS1	YIL008W	URM1	-0.014506	0.6
YFR010W	UBP6	YIL002C	INP51	-0.325655	0.6
YCL016C	DCC1	YLR398C	SKI2	1.174014	0.6
YFR010W	UBP6	YOR231W	MKK1	3.376061	0.6
YBR276C	PPS1	YPL178W	CBC2	-0.052864	0.6
YGR171C	MSM1	YHR206W	SKN7	-1.750775	0.6
YDL090C	RAM1	YMR312W	ELP6	1.240858	0.6
YML059C	NTE1	YPL101W	ELP4	-0.115382	0.6
YJL155C	FBP26	YNR010W	CSE2	0.397946	0.6
YDL179W	PCL9	YOR001W	RRP6	0.826892	0.6
YFR010W	UBP6	YKL048C	ELM1	0.018798	0.6
YDR122W	KIN1	YLR398C	SKI2	-0.040986	0.6
YBR065C	ECM2	YGR188C	BUB1	0.162255	0.6
YDR287W	INM2	YPL101W	ELP4	1.035506	0.6
YHL029C	OCA5	YLR398C	SKI2	-0.556537	0.6
YDR072C	IPT1	YPL157W	TGS1	0.560811	0.6
YBR065C	ECM2	YKL212W	SAC1	-0.080731	0.6
YIL045W	PIG2	YLR200W	YKE2	-0.162954	0.6
YGR171C	MSM1	YLR019W	PSR2	-1.682418	0.6
YFR010W	UBP6	YHR030C	SLT2	0.313187	0.6
YFR040W	SAP155	YPL157W	TGS1	-0.135609	0.6
YGR161C	RTS3	YGR171C	MSM1	0.552698	0.6
YHR044C	DOG1	YLR200W	YKE2	-0.290982	0.6
YNR010W	CSE2	YOR171C	LCB4	0.262213	0.6
YNL032W	SIW14	YPL101W	ELP4	0.130936	0.6
YKR099W	BAS1	YLR398C	SKI2	1.007886	0.6
YPL153C	RAD53	YPR047W	MSF1	0.02679	0.6
YCL040W	GLK1	YLR398C	SKI2	0.381586	0.6
YDL025C	YDL025C	YOL004W	SIN3	-1.067157	0.6
YDR283C	GCN2	YMR263W	SAP30	-1.991617	0.6
YGL208W	SIP2	YOL004W	SIN3	0.370274	0.6
YGR171C	MSM1	YPL026C	SKS1	-0.289064	0.6
YMR008C	PLB1	YPL178W	CBC2	-0.436103	0.6
YLR398C	SKI2	YNL020C	ARK1	0.093279	0.6
YJR017C	ESS1	YPL029W	SUV3	-0.029873	0.6
YLR398C	SKI2	YNL129W	NRK1	0.037579	0.6
YBR188C	NTC20	YGL083W	SCY1	0.576344	0.6
YER123W	YCK3	YPR047W	MSF1	-0.521268	0.6
YDR208W	MSS4	YOL004W	SIN3	-0.085866	0.6
YNR031C	SSK2	YPL029W	SUV3	-0.714622	0.6
YBR065C	ECM2	YPR073C	LTP1	-0.135474	0.6
YHR187W	IKI1	YPL137C	GIP3	-1.314034	0.6
YDL235C	YPD1	YDR101C	ARX1	1.435216	0.6
YGL208W	SIP2	YPR047W	MSF1	-0.012998	0.6
YHR187W	IKI1	YLR096W	KIN2	-0.440392	0.6
YDR101C	ARX1	YPL109C	YPL109C	-0.729135	0.6
YHR186C	KOG1	YPR047W	MSF1	0.114379	0.6
YOL004W	SIN3	YPL180W	TCO89	-2.0738	0.6
YBR065C	ECM2	YKR019C	IRS4	0.426481	0.6
YGL083W	SCY1	YPL157W	TGS1	0.683569	0.6
YHL020C	OPI1	YPR047W	MSF1	0.008314	0.6
YBR065C	ECM2	YDR122W	KIN1	-0.494642	0.6
YJR057W	CDC8	YOR001W	RRP6	0.199368	0.6
YBR188C	NTC20	YNL051W	COG5	0.685821	0.6
YOL113W	SKM1	YPL064C	CWC27	0.267464	0.6
YDL188C	PPH22	YPL178W	CBC2	-0.575878	0.6
YDR162C	NBP2	YMR312W	ELP6	-3.323996	0.6
YLR386W	VAC14	YOL004W	SIN3	-0.80732	0.6
YDR475C	JIP4	YPR047W	MSF1	0.790612	0.6
YFL053W	DAK2	YPL157W	TGS1	0.672008	0.6
YIL045W	PIG2	YPR047W	MSF1	-0.741443	0.6
YIL050W	PCL7	YNR010W	CSE2	-0.816996	0.6
YLR182W	SWI6	YPL101W	ELP4	-9.642433	0.6
YBL088C	TEL1	YLR200W	YKE2	-0.160763	0.6
YFR010W	UBP6	YJL187C	SWE1	0.723315	0.6
YDR101C	ARX1	YKL067W	YNK1	0.555377	0.6
YIL042C	PKP1	YPL101W	ELP4	-0.085635	0.6
YDR318W	MCM21	YOR001W	RRP6	0.06687	0.6
YGR208W	SER2	YOR001W	RRP6	1.291668	0.6
YGL134W	PCL10	YPL101W	ELP4	0.372604	0.6
YBR164C	ARL1	YPR047W	MSF1	-0.425393	0.6
YIL008W	URM1	YPL214C	THI6	2.021783	0.6
YDL079C	MRK1	YGR171C	MSM1	0.957919	0.6
YBR112C	CYC8	YPR047W	MSF1	-0.236931	0.6
YBL085W	BOI1	YIL008W	URM1	0.166823	0.6
YBR065C	ECM2	YHR201C	PPX1	-0.275201	0.6
YBR188C	NTC20	YDL155W	CLB3	0.215777	0.6
YNR032W	PPG1	YPL064C	CWC27	-0.759289	0.6
YBR188C	NTC20	YLR096W	KIN2	0.282566	0.6
YFR053C	HXK1	YLR398C	SKI2	0.309682	0.6
YHR079C	IRE1	YNR010W	CSE2	0.518279	0.6
YNL056W	OCA2	YPL157W	TGS1	0.068944	0.6
YGL227W	VID30	YLR398C	SKI2	0.453801	0.6
YBL016W	FUS3	YBR188C	NTC20	-1.424776	0.6
YER114C	BOI2	YPL178W	CBC2	0.089163	0.6
YHR187W	IKI1	YHR206W	SKN7	-0.79526	0.6
YLR113W	HOG1	YOR001W	RRP6	0.598926	0.6
YBR065C	ECM2	YOR233W	KIN4	0.423656	0.6
YBR129C	OPY1	YLR200W	YKE2	-1.246961	0.6
YJL095W	BCK1	YMR263W	SAP30	-6.519712	0.6
YDR435C	PPM1	YHR187W	IKI1	0.502387	0.6
YCL055W	KAR4	YPL178W	CBC2	-0.69429	0.6
YHR187W	IKI1	YLR006C	SSK1	1.110624	0.6
YJL100W	LSB6	YLR200W	YKE2	-0.266237	0.6
YBR188C	NTC20	YIL002C	INP51	1.387208	0.6
YCR065W	HCM1	YPL178W	CBC2	-0.266117	0.6
YCR079W	PTC6	YMR312W	ELP6	-0.636073	0.6
YBL016W	FUS3	YIL008W	URM1	2.352117	0.6
YDR072C	IPT1	YGR171C	MSM1	-0.495784	0.6
YLR268W	SEC22	YPL101W	ELP4	-5.460952	0.6
YKL051W	SFK1	YOL004W	SIN3	0.782453	0.6
YFR010W	UBP6	YKL113C	RAD27	-3.55698	0.6
YOR267C	HRK1	YPL157W	TGS1	1.147562	0.6
YBR065C	ECM2	YGR240C	PFK1	-1.247547	0.6
YDR481C	PHO8	YOR001W	RRP6	0.438932	0.6
YKR019C	IRS4	YPL157W	TGS1	-0.433451	0.6
YHR187W	IKI1	YJL157C	FAR1	0.584614	0.6
YHR115C	DMA1	YOL004W	SIN3	-0.154845	0.6
YKL067W	YNK1	YPL101W	ELP4	-0.813355	0.6
YCR026C	NPP1	YPL064C	CWC27	1.022884	0.6
YBR188C	NTC20	YIL113W	SDP1	0.170301	0.6
YBL103C	RTG3	YFR010W	UBP6	1.008837	0.6
YKR019C	IRS4	YLR398C	SKI2	-0.204995	0.6
YBR188C	NTC20	YHR043C	DOG2	-0.404338	0.6
YMR219W	ESC1	YPL157W	TGS1	0.019166	0.6
YLR433C	CNA1	YPL157W	TGS1	0.07453	0.6
YOL045W	PSK2	YPL101W	ELP4	-0.129081	0.6
YDR067C	OCA6	YOR001W	RRP6	0.467576	0.6
YPL064C	CWC27	YPL203W	TPK2	-0.526343	0.6
YBR065C	ECM2	YGL020C	GET1	-1.140368	0.6
YER134C	YER134C	YOR001W	RRP6	-0.023283	0.6
YGL208W	SIP2	YGR171C	MSM1	-0.012998	0.6
YBL085W	BOI1	YLR398C	SKI2	0.307235	0.6
YFR010W	UBP6	YNL325C	FIG4	-2.273639	0.6
YGL126W	SCS3	YLR200W	YKE2	-1.163591	0.6
YJR059W	PTK2	YNR010W	CSE2	-0.161129	0.6
YDR162C	NBP2	YPL157W	TGS1	0.686881	0.6
YIL008W	URM1	YIL131C	FKH1	0.94582	0.6
YKR053C	YSR3	YLR398C	SKI2	0.28987	0.6
YBR065C	ECM2	YJL057C	IKS1	-1.019659	0.6
YER170W	ADK2	YPL101W	ELP4	0.105229	0.6
YGL190C	CDC55	YLR200W	YKE2	-10.460997	0.6
YKL024C	URA6	YPL064C	CWC27	-0.063561	0.6
YDR454C	GUK1	YNR010W	CSE2	0.693266	0.6
YIL045W	PIG2	YMR312W	ELP6	-0.04946	0.6
YNR010W	CSE2	YPL204W	HRR25	0.378863	0.6
YGR171C	MSM1	YKL161C	YKL161C	-0.155357	0.6
YDL025C	YDL025C	YMR312W	ELP6	-0.001337	0.6
YFR010W	UBP6	YGL021W	ALK1	-0.028755	0.6
YOR119C	RIO1	YPR047W	MSF1	0.092546	0.6
YDR466W	PKH3	YPL178W	CBC2	0.008314	0.6
YBR065C	ECM2	YBR126C	TPS1	-0.0233	0.6
YHR187W	IKI1	YKL203C	TOR2	0.376091	0.6
YDR101C	ARX1	YGL166W	CUP2	-0.267482	0.6
YAL040C	CLN3	YIL008W	URM1	0.426655	0.6
YAL051W	OAF1	YMR263W	SAP30	0.065362	0.6
YDL179W	PCL9	YPL157W	TGS1	0.021262	0.6
YHR071W	PCL5	YPR047W	MSF1	0.469165	0.6
YGL083W	SCY1	YHR187W	IKI1	-0.564716	0.6
YDR287W	INM2	YHR187W	IKI1	1.035506	0.6
YFR053C	HXK1	YPL178W	CBC2	-0.164083	0.6
YDR236C	FMN1	YLR398C	SKI2	0.538894	0.6
YERO83C	YERO83C	YFR010W	UBP6	-0.348495	0.6
YDL025C	YDL025C	YGR171C	MSM1	-0.917147	0.6
YKL101W	HSL1	YPR047W	MSF1	0.374951	0.6
YER170W	ADK2	YGR171C	MSM1	-0.01003	0.6
YER019W	ISC1	YHR187W	IKI1	-1.526381	0.6
YDR475C	JIP4	YIL008W	URM1	-0.674748	0.6
[truncated: 47,539 more rows]
