# Supplementary material for: Improved functional overview of protein complexes using inferred epistatic relationships
Source: BMC Syst Biol. 2011 May 23;5:80. doi: 10.1186/1752-0509-5-80 (PMC3117733; doi:10.1186/1752-0509-5-80)
Supplement: Additional file 4 — A side by side comparison of the predicted interactions and those measured in a smaller scale E-MAP. [file 1752-0509-5-80-S4.TXT]

Gene A	Common Name A	Gene B	Common Name B	Predicted	Measured
YIL079C	AIR1	YMR075W	RCO1	1.189101	0.739811
YIL079C	AIR1	YNL330C	RPD3	-1.28411	0.905514
YIL079C	AIR1	YJL168C	SET2	1.189101	1.162287
YDL175C	AIR2	YNL330C	RPD3	1.589733	-0.100815
YDL175C	AIR2	YDR485C	VPS72	0.809415	-0.58956
YDL175C	AIR2	YJL168C	SET2	0.312488	0.05692
YDL175C	AIR2	YMR075W	RCO1	0.312488	-0.179981
YGL105W	ARC1	YMR075W	RCO1	-0.469702	0.222037
YGL105W	ARC1	YNL330C	RPD3	-3.05397	-5.292199
YGL105W	ARC1	YJL168C	SET2	-0.469702	1.076894
YBR164C	ARL1	YNL330C	RPD3	0.663731	1.087817
YBR164C	ARL1	YNL097C	PHO23	0.663731	0.295819
YBR164C	ARL1	YMR078C	CTF18	1.21507	-0.295134
YBR164C	ARL1	YOL004W	SIN3	0.663731	1.650093
YBR164C	ARL1	YMR075W	RCO1	-1.083533	-1.056093
YDR101C	ARX1	YDR485C	VPS72	0.304929	1.034125
YDR101C	ARX1	YNL201C	PSY2	0.422646	-0.219834
YJL115W	ASF1	YMR312W	ELP6	0.722024	-0.274635
YJL115W	ASF1	YLR200W	YKE2	2.051851	-0.665872
YJL115W	ASF1	YOR076C	SKI7	-0.140598	-0.464484
YJL115W	ASF1	YNR010W	CSE2	-2.683408	-5.707037
YJL115W	ASF1	YLR398C	SKI2	-0.936573	-0.385083
YJL115W	ASF1	YMR263W	SAP30	-2.488758	-6.21009
YJL115W	ASF1	YOL004W	SIN3	-2.488758	-2.869415
YJL115W	ASF1	YPL157W	TGS1	-0.013138	-1.893866
YJL115W	ASF1	YNL097C	PHO23	-2.488758	-2.951951
YJL115W	ASF1	YPL101W	ELP4	0.722024	0.259344
YJL115W	ASF1	YOR001W	RRP6	1.975662	-1.162274
YDL088C	ASM4	YNL330C	RPD3	1.022449	-0.809575
YDL088C	ASM4	YMR075W	RCO1	0.890749	-0.402874
YDL088C	ASM4	YJL168C	SET2	0.890749	-0.216674
YDL088C	ASM4	YDR485C	VPS72	0.892947	-1.199722
YMR068W	AVO2	YNL330C	RPD3	-0.312679	1.088225
YMR068W	AVO2	YOL004W	SIN3	-0.312679	0.904182
YMR068W	AVO2	YNL097C	PHO23	-0.312679	0.5769
YKR099W	BAS1	YMR078C	CTF18	-0.224917	1.236171
YKR099W	BAS1	YMR075W	RCO1	1.213166	0.40605
YKR099W	BAS1	YNL097C	PHO23	1.121528	-1.4649
YJL095W	BCK1	YNL097C	PHO23	-6.519712	-0.18725
YJL095W	BCK1	YNL330C	RPD3	-6.519712	-6.437847
YJL095W	BCK1	YMR078C	CTF18	-0.143933	0.254812
YJL095W	BCK1	YOL004W	SIN3	-6.519712	-7.507275
YJL095W	BCK1	YMR075W	RCO1	-0.012101	0.747144
YBR200W	BEM1	YMR075W	RCO1	-5.391261	0.324706
YBR200W	BEM1	YNL330C	RPD3	-3.756707	-2.817864
YBR200W	BEM1	YNL097C	PHO23	-3.756707	-2.15512
YBR200W	BEM1	YMR078C	CTF18	-1.239023	-3.955662
YBR200W	BEM1	YOL004W	SIN3	-3.756707	-1.921304
YER177W	BMH1	YOL004W	SIN3	-1.828278	-2.490576
YER177W	BMH1	YNL097C	PHO23	-1.828278	-0.067918
YDR099W	BMH2	YMR078C	CTF18	-0.470089	-0.178019
YDR099W	BMH2	YNL097C	PHO23	-1.713103	0.286247
YDR099W	BMH2	YMR075W	RCO1	-0.679007	0.572192
YDR099W	BMH2	YNL330C	RPD3	-1.713103	-1.673824
YDR099W	BMH2	YOL004W	SIN3	-1.713103	-0.177555
YNL233W	BNI4	YNL330C	RPD3	-2.218419	-3.221449
YNL233W	BNI4	YOL004W	SIN3	-2.218419	-3.999727
YBL085W	BOI1	YNL330C	RPD3	0.199777	0.089064
YBL085W	BOI1	YMR075W	RCO1	1.544207	-0.440971
YBL085W	BOI1	YNL097C	PHO23	0.199777	0.32778
YBL085W	BOI1	YOL004W	SIN3	0.199777	-0.955564
YER114C	BOI2	YNL330C	RPD3	0.137597	-0.225679
YER114C	BOI2	YNL097C	PHO23	0.137597	-0.168839
YER114C	BOI2	YMR075W	RCO1	-0.528061	-0.371584
YER114C	BOI2	YOL004W	SIN3	0.137597	1.803775
YER114C	BOI2	YMR078C	CTF18	-0.102153	1.379739
YDL074C	BRE1	YERO83C	YERO83C	-10.561414	-2.813958
YNR051C	BRE5	YOL004W	SIN3	2.276967	4.005684
YGR188C	BUB1	YNL097C	PHO23	2.823693	2.257696
YGR188C	BUB1	YOL004W	SIN3	2.823693	2.101992
YAR014C	BUD14	YOL004W	SIN3	2.169286	3.072354
YAR014C	BUD14	YBR231C	SWC5	0.725292	2.607442
YAR014C	BUD14	YNL330C	RPD3	2.169286	2.799756
YAR014C	BUD14	YNL097C	PHO23	2.169286	-0.713424
YAR014C	BUD14	YMR075W	RCO1	0.230561	-0.376989
YAR014C	BUD14	YMR078C	CTF18	0.074766	-2.134593
YKL208W	CBT1	YNL097C	PHO23	0.96194	0.957187
YKL208W	CBT1	YNL330C	RPD3	-3.3771095	0.653537
YKL208W	CBT1	YMR075W	RCO1	0.128226	-0.57711
YKL208W	CBT1	YOL004W	SIN3	0.96194	0.574985
YBR160W	CDC28	YOL004W	SIN3	0.035638	0.516127
YBR160W	CDC28	YMR075W	RCO1	-0.357888	-0.222103
YBR160W	CDC28	YNL330C	RPD3	0.035638	0.881131
YBR160W	CDC28	YMR078C	CTF18	-1.076247	-0.776531
YBR160W	CDC28	YNL097C	PHO23	0.035638	-0.36636
YDL165W	CDC36	YDR485C	VPS72	-0.702716	1.261051
YGL029W	CGR1	YNL330C	RPD3	-0.662662	1.330926
YGL029W	CGR1	YMR075W	RCO1	-0.176447	-0.537443
YGL029W	CGR1	YJL168C	SET2	-0.176447	0.902042
YBR274W	CHK1	YNL097C	PHO23	-0.367939	-0.012027
YBR274W	CHK1	YOL004W	SIN3	-0.367939	0.753647
YDR254W	CHL4	YKL057C	NUP120	-0.502124	-3.683518
YLR133W	CKI1	YMR075W	RCO1	-1.067607	0.001358
YLR133W	CKI1	YMR078C	CTF18	0.488912	0.246425
YLR133W	CKI1	YNL097C	PHO23	0.440558	-1.078933
YLR133W	CKI1	YOL004W	SIN3	0.440558	-1.325532
YLR133W	CKI1	YNL330C	RPD3	0.440558	-1.953446
YBR135W	CKS1	YOL004W	SIN3	-8.662648	1.601852
YBR135W	CKS1	YNL097C	PHO23	-8.662648	-0.264552
YNL298W	CLA4	YOL004W	SIN3	-7.996161	-12.604916
YDL155W	CLB3	YNL097C	PHO23	-0.938369	0.602464
YDL155W	CLB3	YOL004W	SIN3	-0.938369	-0.365527
YLR210W	CLB4	YNL097C	PHO23	0.563852	-0.394231
YLR210W	CLB4	YOL004W	SIN3	0.563852	-0.125273
YGR109C	CLB6	YNL097C	PHO23	0.823655	0.006701
YGR109C	CLB6	YOL004W	SIN3	0.823655	0.429801
YMR199W	CLN1	YNL097C	PHO23	0.550899	-0.252091
YMR199W	CLN1	YOL004W	SIN3	0.550899	0.391357
YAL040C	CLN3	YNL097C	PHO23	1.125239	0.889334
YAL040C	CLN3	YOL004W	SIN3	1.125239	3.373683
YML057W	CMP2	YOL004W	SIN3	0.669065	0.731943
YML057W	CMP2	YNL330C	RPD3	0.669065	-0.081714
YML057W	CMP2	YNL097C	PHO23	0.669065	-0.808522
YML057W	CMP2	YMR075W	RCO1	-0.0277	-0.165993
YML057W	CMP2	YMR078C	CTF18	0.008314	0.117518
YKL190W	CNB1	YNL330C	RPD3	-0.04835	-0.182823
YKL190W	CNB1	YNL097C	PHO23	-0.04835	-0.272997
YKL190W	CNB1	YMR078C	CTF18	-0.408997	0.244277
YKL190W	CNB1	YMR075W	RCO1	-0.081392	-0.161444
YKL190W	CNB1	YOL004W	SIN3	-0.04835	-0.794093
YNL051W	COG5	YOL004W	SIN3	-0.023574	0.754282
YNL051W	COG5	YNL330C	RPD3	-0.023574	0.536698
YNL041C	COG6	YOL004W	SIN3	0.715234	-2.900887
YNL041C	COG6	YNL330C	RPD3	0.715234	-5.324662
YMR048W	CSM3	YOL004W	SIN3	-0.428087	-0.226057
YMR048W	CSM3	YNL097C	PHO23	-0.428087	0.003853
YJR084W	CSN12	YNL330C	RPD3	0.735547	-3.090467
YJR084W	CSN12	YMR075W	RCO1	1.049941	0.298026
YMR078C	CTF18	YOR233W	KIN4	0.890855	-0.188971
YMR078C	CTF18	YOR101W	RAS1	0.691957	-0.483851
YMR078C	CTF18	YPR106W	ISR1	0.993323	1.687615
YMR078C	CTF18	YOL045W	PSK2	0.365629	1.049569
YMR078C	CTF18	YOR109W	INP53	0.857764	0.236604
YMR078C	CTF18	YNL116W	DMA2	1.559315	0.407725
YMR078C	CTF18	YNL183C	NPR1	0.283398	0.649828
YMR078C	CTF18	YNR031C	SSK2	-0.136814	0.60752
YMR078C	CTF18	YOR140W	SFL1	0.284482	-0.142184
YMR078C	CTF18	YNL053W	MSG5	0.124838	0.459706
YMR078C	CTF18	YNR047W	FPK1	1.054396	0.151688
YMR078C	CTF18	YNL233W	BNI4	0.467468	-1.998926
YMR078C	CTF18	YNL135C	FPR1	-0.081186	0.160203
YMR078C	CTF18	YOL065C	INP54	0.569105	-0.603589
YMR078C	CTF18	YNL106C	INP52	0.008314	0.162393
YMR078C	CTF18	YPL141C	FRK1	0.201659	-0.10032
YMR078C	CTF18	YNL027W	CRZ1	0.754904	0.644577
YMR078C	CTF18	YOL011W	PLB3	0.008314	1.443953
YMR078C	CTF18	YPL115C	BEM3	0.49831	-1.577073
YMR078C	CTF18	YOR076C	SKI7	0.335349	-0.937771
YMR078C	CTF18	YPL120W	VPS30	0.277782	-1.135934
YMR078C	CTF18	YOR208W	PTP2	0.709226	0.450969
YMR078C	CTF18	YNL099C	OCA1	-0.641943	-0.035901
YMR078C	CTF18	YOL061W	PRS5	0.287579	1.274476
YMR078C	CTF18	YPL140C	MKK2	-0.636108	0.353105
YMR078C	CTF18	YOR083W	WHI5	-3.151783	-3.024928
YMR078C	CTF18	YNL325C	FIG4	-1.773449	2.181945
YMR078C	CTF18	YPR054W	SMK1	0.152321	-1.954834
YMR078C	CTF18	YNR032W	PPG1	0.656877	0.28657
YMR078C	CTF18	YNL032W	SIW14	-0.875535	0.593079
YMR078C	CTF18	YOR171C	LCB4	0.041145	-0.22408
YMR078C	CTF18	YNL128W	TEP1	-2.027337	1.11464
YMR078C	CTF18	YMR277W	FCP1	0.831424	-0.724033
YMR078C	CTF18	YOR231W	MKK1	0.325966	1.685243
YMR078C	CTF18	YPR152C	URN1	-0.777632	0.034846
YKL139W	CTK1	YMR075W	RCO1	1.610859	2.405123
YKL139W	CTK1	YNL330C	RPD3	-9.180631	-6.308657
YML112W	CTK3	YNL330C	RPD3	-0.904885	4.783651
YML112W	CTK3	YOL004W	SIN3	-0.904885	-6.69449
YML112W	CTK3	YMR075W	RCO1	-2.62871	0.600589
YDR163W	CWC15	YNL330C	RPD3	1.414888	0.233186
YDR163W	CWC15	YDR485C	VPS72	-0.396473	-0.370115
YDR163W	CWC15	YJL168C	SET2	0.206977	0.569601
YDR163W	CWC15	YMR075W	RCO1	0.206977	0.560025
YGR092W	DBF2	YOL004W	SIN3	-0.955411	-6.947483
YGR092W	DBF2	YNL097C	PHO23	-0.955411	-1.992103
YGR092W	DBF2	YNL330C	RPD3	-0.955411	-6.679326
YGR092W	DBF2	YMR075W	RCO1	-0.301933	-0.729445
YGL078C	DBP3	YNL215W	IES2	0.301972	-0.967268
YGL078C	DBP3	YJL115W	ASF1	0.827232	1.779068
YGL078C	DBP3	YNL330C	RPD3	2.0969785	2.517292
YGL078C	DBP3	YMR224C	MRE11	0.900882	0.411941
YGL078C	DBP3	YMR284W	YKU70	0.15199	0.231708
YGL078C	DBP3	YNL201C	PSY2	0.671814	-0.555766
YGL078C	DBP3	YOR025W	HST3	-0.814908	1.672859
YGL078C	DBP3	YJL168C	SET2	0.5394165	0.441063
YGL078C	DBP3	YMR075W	RCO1	0.3269565	-0.67066
YGL078C	DBP3	YMR190C	SGS1	-0.01662	-1.153532
YGL078C	DBP3	YNL246W	VPS75	-0.114432	0.152546
YGL078C	DBP3	YPR052C	NHP6A	0.125764	-0.180935
YGL078C	DBP3	YNL021W	HDA1	-1.784487	-0.805285
YGL078C	DBP3	YLR032W	RAD5	0.035635	-0.018903
YCL016C	DCC1	YOL004W	SIN3	-0.164633	0.989363
YCL016C	DCC1	YNL097C	PHO23	-0.164633	0.827952
YAL013W	DEP1	YDL216C	RRI1	-1.105985	0.582346
YAL013W	DEP1	YKL057C	NUP120	-0.593102	1.580132
YHR115C	DMA1	YNL097C	PHO23	-0.154845	0.530851
YHR115C	DMA1	YOL004W	SIN3	-0.154845	-1.585353
YNL116W	DMA2	YNL330C	RPD3	0.356576	0.988495
YNL116W	DMA2	YOL004W	SIN3	0.356576	1.832034
YDR440W	DOT1	YGL078C	DBP3	-0.923828	0.151442
YDR440W	DOT1	YOR076C	SKI7	1.189835	0.804365
YDR440W	DOT1	YGR081C	SLX9	1.002504	-0.562848
YDR440W	DOT1	YIL008W	URM1	0.659683	-0.073188
YAL026C	DRS2	YDR485C	VPS72	0.47229	-1.313109
YAL026C	DRS2	YNL330C	RPD3	-4.297048	1.209585
YAL026C	DRS2	YBR231C	SWC5	0.47229	-2.936175
YAL026C	DRS2	YMR075W	RCO1	-0.969576	-0.038941
YAL026C	DRS2	YJL168C	SET2	-0.969576	-0.602014
YLR401C	DUS3	YNL330C	RPD3	0.43104	-0.019821
YLR401C	DUS3	YMR075W	RCO1	0.507092	-0.278153
YEL018W	EAF5	YERO83C	YERO83C	-0.128477	-0.61445
YKL204W	EAP1	YMR075W	RCO1	0.179252	0.769667
YKL204W	EAP1	YNL330C	RPD3	3.68773	3.166695
YBR065C	ECM2	YNL330C	RPD3	-1.742979	0.564132
YBR065C	ECM2	YLR052W	IES3	-0.684163	-0.920797
YBR065C	ECM2	YDR485C	VPS72	0.447873	-1.131273
YBR065C	ECM2	YBR231C	SWC5	0.447873	-0.542255
YBR065C	ECM2	YCL061C	MRC1	1.067075	0.26983
YBR065C	ECM2	YDR075W	PPH3	-0.09602	0.086301
YBR065C	ECM2	YMR075W	RCO1	1.451285	0.154541
YBR065C	ECM2	YJL168C	SET2	0.6178495	0.642704
YBR065C	ECM2	YNL201C	PSY2	0.199135	0.056876
YBR065C	ECM2	YJL115W	ASF1	0.094351	0.58189
YEL015W	EDC3	YNL330C	RPD3	0.725803	0.113585
YEL015W	EDC3	YMR075W	RCO1	-1.680822	-0.153048
YEL015W	EDC3	YJL168C	SET2	-1.680822	0.672646
YDR385W	EFT2	YJL168C	SET2	-1.243191	0.181308
YDR385W	EFT2	YDR485C	VPS72	-0.521618	-0.862625
YDR385W	EFT2	YMR075W	RCO1	-1.243191	-0.11192
YDR385W	EFT2	YNL330C	RPD3	-6.270423	1.381748
YMR312W	ELP6	YNL201C	PSY2	0.837597	-0.958122
YMR219W	ESC1	YOL004W	SIN3	-0.462523	-1.489929
YMR219W	ESC1	YNL097C	PHO23	-0.462523	-0.292444
YJR017C	ESS1	YOL004W	SIN3	0.271183	1.345135
YJR017C	ESS1	YNL330C	RPD3	0.271183	0.403719
YJR017C	ESS1	YMR075W	RCO1	0.036239	-0.146072
YJR017C	ESS1	YMR078C	CTF18	0.613751	-0.097122
YJR017C	ESS1	YNL097C	PHO23	0.271183	-0.686102
YFR019W	FAB1	YOL004W	SIN3	1.418474	2.367435
YFR019W	FAB1	YNL097C	PHO23	1.418474	1.561486
YLR238W	FAR10	YNL097C	PHO23	0.149197	0.618979
YLR238W	FAR10	YOL004W	SIN3	0.149197	1.738347
YLR238W	FAR10	YMR078C	CTF18	-0.127054	0.579065
YLR238W	FAR10	YMR075W	RCO1	-2.627467	0.498564
YLR238W	FAR10	YNL330C	RPD3	0.149197	1.317593
YMR277W	FCP1	YNL097C	PHO23	0.313736	0.437154
YMR277W	FCP1	YNL330C	RPD3	0.313736	0.5118
YMR277W	FCP1	YOL004W	SIN3	0.313736	1.01822
YNL325C	FIG4	YOL004W	SIN3	-0.891832	-1.450191
YER032W	FIR1	YNL330C	RPD3	0.271274	-0.169821
YER032W	FIR1	YJL168C	SET2	0.622863	-0.036325
YER032W	FIR1	YMR075W	RCO1	0.622863	-0.520546
YIL131C	FKH1	YNL097C	PHO23	1.230142	1.108303
YIL131C	FKH1	YOL004W	SIN3	1.230142	3.473603
YNL068C	FKH2	YOL004W	SIN3	1.494196	-2.154589
YNR047W	FPK1	YOL004W	SIN3	-0.843257	-0.390511
YNL135C	FPR1	YOL004W	SIN3	0.567541	0.356988
YNL135C	FPR1	YNL330C	RPD3	1.120743	1.067025
YDR009W	GAL3	YDR485C	VPS72	-0.779	0.441845
YDR009W	GAL3	YJL168C	SET2	0.347481	0.49011
YDR009W	GAL3	YNL330C	RPD3	-2.368083	-0.300457
YDR009W	GAL3	YMR075W	RCO1	0.347481	0.058634
YCL011C	GBP2	YDR485C	VPS72	-1.867504	-1.030875
YEL042W	GDA1	YNL330C	RPD3	0.009119	1.120732
YEL042W	GDA1	YMR078C	CTF18	0.113941	-0.739746
YEL042W	GDA1	YOL004W	SIN3	0.009119	0.884958
YEL042W	GDA1	YMR075W	RCO1	0.316981	0.711971
YEL042W	GDA1	YNL097C	PHO23	0.009119	0.456685
YDR096W	GIS1	YOL004W	SIN3	0.186667	-2.724466
YDR096W	GIS1	YNL097C	PHO23	0.186667	-0.783893
YFL031W	HAC1	YNL097C	PHO23	0.151909	0.090457
YFL031W	HAC1	YMR075W	RCO1	-1.340266	-1.132548
YFL031W	HAC1	YNL330C	RPD3	0.151909	-0.901892
YFL031W	HAC1	YOL004W	SIN3	0.151909	-0.514795
YJL165C	HAL5	YNL097C	PHO23	0.745247	0.431282
YJL165C	HAL5	YMR075W	RCO1	-0.462335	-0.200326
YJL165C	HAL5	YNL330C	RPD3	0.745247	0.670002
YJL165C	HAL5	YOL004W	SIN3	0.745247	0.400457
YJL165C	HAL5	YMR078C	CTF18	0.512634	0.605135
YCR065W	HCM1	YNL097C	PHO23	-0.700824	0.004114
YCR065W	HCM1	YOL004W	SIN3	-0.700824	-2.117192
YLR192C	HCR1	YNL330C	RPD3	-5.480516	2.278952
YLR192C	HCR1	YMR075W	RCO1	-0.190166	0.29314
YNL021W	HDA1	YOR076C	SKI7	1.344571	-1.129159
YBL008W	HIR1	YKL057C	NUP120	-0.522485	-0.093093
YBL008W	HIR1	YDL216C	RRI1	1.500072	0.401924
YJR140C	HIR3	YKL057C	NUP120	-0.522485	-2.294796
YBR034C	HMT1	YDR485C	VPS72	0.619476	-0.712053
YLR113W	HOG1	YNL097C	PHO23	0.439947	-0.508777
YLR113W	HOG1	YNL330C	RPD3	0.439947	-2.025345
YLR113W	HOG1	YMR078C	CTF18	0.009266	-0.02226
YLR113W	HOG1	YMR075W	RCO1	-0.040245	-0.313847
YLR113W	HOG1	YOL004W	SIN3	0.439947	-2.349847
YER052C	HOM3	YOL004W	SIN3	2.172549	3.128213
YER052C	HOM3	YMR078C	CTF18	-0.029217	1.01178
YER052C	HOM3	YMR075W	RCO1	0.250938	-0.013751
YER052C	HOM3	YNL097C	PHO23	2.172549	1.377802
YER052C	HOM3	YNL330C	RPD3	2.172549	0.979818
YBR215W	HPC2	YKL057C	NUP120	-0.522485	-4.988136
YBR215W	HPC2	YDL216C	RRI1	1.500072	0.412137
YKL101W	HSL1	YOL004W	SIN3	-0.068053	-1.360361
YKL101W	HSL1	YNL097C	PHO23	-0.068053	-1.52572
YFR053C	HXK1	YNL097C	PHO23	-0.271499	1.325191
YFR053C	HXK1	YOL004W	SIN3	-0.271499	0.810211
YFR053C	HXK1	YMR075W	RCO1	-0.277459	0.113901
YFR053C	HXK1	YNL330C	RPD3	-0.271499	1.822125
YFR053C	HXK1	YMR078C	CTF18	-0.520977	0.126265
YGL253W	HXK2	YNL097C	PHO23	2.419784	1.226557
YGL253W	HXK2	YNL330C	RPD3	2.419784	3.436324
YGL253W	HXK2	YOL004W	SIN3	2.419784	4.026791
YGL253W	HXK2	YMR078C	CTF18	0.598001	0.803619
YGL253W	HXK2	YMR075W	RCO1	0.227107	-0.038808
YNL215W	IES2	YOR076C	SKI7	0.736639	0.310154
YLR052W	IES3	YLR398C	SKI2	-0.206819	0.2958
YLR052W	IES3	YMR312W	ELP6	0.274442	-6.186677
YLR052W	IES3	YPL101W	ELP4	0.274442	-6.579103
YLR052W	IES3	YLR200W	YKE2	0.241207	-0.524275
YLR052W	IES3	YNL097C	PHO23	-4.724308	-2.801751
YLR052W	IES3	YMR263W	SAP30	-4.724308	-3.486936
YER092W	IES5	YNL097C	PHO23	-1.158766	-1.705531
YER092W	IES5	YOL004W	SIN3	-1.158766	-7.99247
YHR187W	IKI1	YJL115W	ASF1	0.722024	0.377748
YHR187W	IKI1	YLR052W	IES3	0.274442	-7.597199
YHR187W	IKI1	YNL201C	PSY2	0.837597	-0.348766
YHR187W	IKI1	YJL168C	SET2	-0.954334	-0.861339
YJR094C	IME1	YOL004W	SIN3	-0.991127	-0.810796
YJR094C	IME1	YMR078C	CTF18	-0.65628	-0.550518
YJR094C	IME1	YNL097C	PHO23	-0.991127	-0.73037
YJR094C	IME1	YNL330C	RPD3	-0.991127	0.380764
YJR094C	IME1	YMR075W	RCO1	0.34847	0.1958
YBR107C	IML3	YDL216C	RRI1	0.547574	0.252957
YBR107C	IML3	YKL057C	NUP120	-0.502124	-1.906569
YIL002C	INP51	YNL330C	RPD3	-0.09696	-2.117735
YIL002C	INP51	YNL097C	PHO23	-0.09696	-0.754701
YIL002C	INP51	YMR078C	CTF18	0.240219	-0.125683
YIL002C	INP51	YMR075W	RCO1	0.178091	0.036256
YIL002C	INP51	YOL004W	SIN3	-0.09696	-1.243777
YNL106C	INP52	YOL004W	SIN3	-2.195649	-5.838686
YNL106C	INP52	YNL330C	RPD3	-2.195649	-7.176348
YDR315C	IPK1	YNL097C	PHO23	0.037931	-0.277751
YDR315C	IPK1	YOL004W	SIN3	0.037931	1.787514
YDR315C	IPK1	YNL330C	RPD3	0.037931	1.392458
YDR315C	IPK1	YMR075W	RCO1	-0.675721	0.082655
YDR315C	IPK1	YMR078C	CTF18	-1.148303	-2.721415
YDR072C	IPT1	YMR078C	CTF18	-0.499409	-0.094805
YDR072C	IPT1	YNL097C	PHO23	0.174404	-0.918384
YDR072C	IPT1	YOL004W	SIN3	0.174404	-5.188578
YDR072C	IPT1	YNL330C	RPD3	0.174404	-1.872122
YDR072C	IPT1	YMR075W	RCO1	-0.844686	-1.201553
YHR079C	IRE1	YNL097C	PHO23	-1.854547	-0.724788
YHR079C	IRE1	YOL004W	SIN3	-1.854547	-3.722298
YHR079C	IRE1	YMR078C	CTF18	0.579854	0.248462
YHR079C	IRE1	YMR075W	RCO1	0.03299	-0.750036
YHR079C	IRE1	YNL330C	RPD3	-1.854547	-3.009211
YKR019C	IRS4	YOL004W	SIN3	0.609041	0.541155
YKR019C	IRS4	YNL097C	PHO23	0.609041	0.320906
YKR019C	IRS4	YNL330C	RPD3	0.609041	0.389622
YKR019C	IRS4	YMR075W	RCO1	-1.521939	-1.076267
YER019W	ISC1	YNL097C	PHO23	-1.562016	-0.937386
YER019W	ISC1	YOL004W	SIN3	-1.562016	1.474604
YJR050W	ISY1	YMR075W	RCO1	0.826255	0.509122
YJR050W	ISY1	YNL330C	RPD3	2.077674	-0.419594
YGL016W	KAP122	YMR075W	RCO1	-0.651084	-1.468885
YGL016W	KAP122	YJL168C	SET2	-0.651084	-1.108982
YDR122W	KIN1	YOL004W	SIN3	-0.293371	-1.213824
YDR122W	KIN1	YNL330C	RPD3	-0.293371	-0.108395
YDR122W	KIN1	YMR075W	RCO1	0.1272	-0.344542
YDR122W	KIN1	YNL097C	PHO23	-0.293371	-1.029896
YDR122W	KIN1	YMR078C	CTF18	0.236413	0.292384
YLR096W	KIN2	YNL097C	PHO23	-1.318484	-0.69472
YLR096W	KIN2	YMR075W	RCO1	0.129877	-0.200148
YLR096W	KIN2	YMR078C	CTF18	-0.279547	-0.042686
YLR096W	KIN2	YNL330C	RPD3	-1.318484	-0.220095
YLR096W	KIN2	YOL004W	SIN3	-1.318484	-1.259623
YAR018C	KIN3	YNL330C	RPD3	1.548974	1.707502
YAR018C	KIN3	YMR078C	CTF18	-0.451076	-1.568778
YAR018C	KIN3	YNL097C	PHO23	1.548974	0.113967
YAR018C	KIN3	YOL004W	SIN3	1.548974	1.998088
YAR018C	KIN3	YMR075W	RCO1	-0.811434	0.417858
YAR018C	KIN3	YBR231C	SWC5	0.550983	0.568377
YLL019C	KNS1	YMR078C	CTF18	0.990555	0.265171
YLL019C	KNS1	YNL097C	PHO23	1.5608	-1.364715
YLL019C	KNS1	YNL330C	RPD3	1.5608	-1.593331
YLL019C	KNS1	YMR075W	RCO1	-1.111893	0.535378
YLL019C	KNS1	YOL004W	SIN3	1.5608	-2.082069
YHR082C	KSP1	YMR075W	RCO1	0.32161	0.095884
YHR082C	KSP1	YNL097C	PHO23	-0.214334	-2.389882
YHR082C	KSP1	YMR078C	CTF18	0.304712	-0.494129
YHR082C	KSP1	YOL004W	SIN3	-0.214334	-2.002212
YHR082C	KSP1	YNL330C	RPD3	-0.214334	-1.019924
YDL051W	LHP1	YDR485C	VPS72	-0.086105	0.132641
YHR156C	LIN1	YNL330C	RPD3	1.262511	-1.501175
YHR156C	LIN1	YMR075W	RCO1	1.144026	-0.062208
YHR156C	LIN1	YJL168C	SET2	1.144026	0.480424
YKL205W	LOS1	YMR075W	RCO1	-0.811509	0.002729
YKL205W	LOS1	YNL330C	RPD3	0.91238	-2.717039
YDR439W	LRS4	YJL168C	SET2	-1.930987	-0.10358
YDR439W	LRS4	YNL330C	RPD3	-1.410238	1.239619
YDR439W	LRS4	YMR075W	RCO1	-1.930987	0.337231
YDR378C	LSM6	YOL004W	SIN3	1.492388	3.958703
YDR378C	LSM6	YNL097C	PHO23	1.492388	1.54316
YDR005C	MAF1	YDR485C	VPS72	1.716339	0.017259
YCR019W	MAK32	YJL168C	SET2	0.24784	-0.314466
YCR019W	MAK32	YNL330C	RPD3	-5.070484	-0.620328
YCR019W	MAK32	YMR075W	RCO1	0.24784	0.086048
YCR019W	MAK32	YDR485C	VPS72	0.113417	-0.477211
YDL056W	MBP1	YNL097C	PHO23	0.538521	0.617996
YDL056W	MBP1	YOL004W	SIN3	0.538521	0.73904
YNL307C	MCK1	YOL004W	SIN3	0.525738	-12.084738
YDR318W	MCM21	YOL004W	SIN3	0.958253	1.318228
YDR318W	MCM21	YKL057C	NUP120	-0.502124	-6.793668
YDR318W	MCM21	YNL097C	PHO23	0.958253	0.216219
YJR135C	MCM22	YKL057C	NUP120	-0.502124	-1.913642
YGL035C	MIG1	YNL097C	PHO23	0.28469	-0.215964
YGL035C	MIG1	YMR078C	CTF18	-0.08756	-2.809129
YGL035C	MIG1	YMR075W	RCO1	-0.757491	0.639303
YMR036C	MIH1	YNL097C	PHO23	0.690409	0.233657
YMR036C	MIH1	YOL004W	SIN3	0.690409	-0.421932
YKR095W	MLP1	YMR075W	RCO1	1.063617	0.046273
YKR095W	MLP1	YNL330C	RPD3	-0.260955	-0.556591
YIL149C	MLP2	YJL168C	SET2	-0.227131	0.695586
YIL149C	MLP2	YMR075W	RCO1	-0.227131	-0.10694
YIL149C	MLP2	YNL330C	RPD3	-0.349168	-2.50894
YLR190W	MMR1	YOL004W	SIN3	-0.588629	1.625361
YLR190W	MMR1	YNL097C	PHO23	-0.588629	0.621829
YDR245W	MNN10	YOL004W	SIN3	-2.567195	-1.364264
YDR245W	MNN10	YNL097C	PHO23	-2.567195	-0.680997
YJL183W	MNN11	YOL004W	SIN3	-3.151827	-2.587462
YJL183W	MNN11	YNL097C	PHO23	-3.151827	0.599543
YGL124C	MON1	YOL004W	SIN3	0.143738	0.318245
YGL124C	MON1	YNL097C	PHO23	0.143738	-0.005142
YCL061C	MRC1	YPL157W	TGS1	-0.450414	-0.600446
YCL061C	MRC1	YMR312W	ELP6	1.20795	0.96583
YCL061C	MRC1	YGR081C	SLX9	0.699929	-0.087589
YCL061C	MRC1	YDR025W	RPS11A	-3.444605	-0.670767
YCL061C	MRC1	YNL097C	PHO23	1.514028	0.287037
YCL061C	MRC1	YDR469W	SDC1	-2.553385	0.785414
YCL061C	MRC1	YPL101W	ELP4	1.20795	1.222184
YCL061C	MRC1	YCR077C	PAT1	-0.8439295	-0.77543
YCL061C	MRC1	YGL078C	DBP3	-0.100924	1.60099
YCL061C	MRC1	YOR076C	SKI7	-0.222652	-0.622227
YCL061C	MRC1	YMR263W	SAP30	1.514028	1.018476
YCL061C	MRC1	YOL004W	SIN3	1.514028	0.851789
YCL061C	MRC1	YLR398C	SKI2	-0.126151	0.136649
YCL061C	MRC1	YIL008W	URM1	1.209091	1.244623
YCL061C	MRC1	YOR001W	RRP6	0.105072	-1.240255
YCL061C	MRC1	YNR010W	CSE2	-1.938317	-2.678531
YCL061C	MRC1	YHR187W	IKI1	1.20795	1.32994
YCL061C	MRC1	YLR200W	YKE2	2.847953	0.194895
YCL061C	MRC1	YFR010W	UBP6	-2.816031	-0.884815
YMR224C	MRE11	YOR076C	SKI7	0.712684	-0.46303
YKL009W	MRT4	YNL330C	RPD3	1.495672	2.114119
YKL009W	MRT4	YMR075W	RCO1	0.684718	0.481544
YNL053W	MSG5	YNL330C	RPD3	0.929203	0.702645
YNL053W	MSG5	YOL004W	SIN3	0.929203	0.648098
YDR335W	MSN5	YDR485C	VPS72	0.556593	0.724418
YBR119W	MUD1	YDR485C	VPS72	-0.231096	0.7456
YKL074C	MUD2	YNL097C	PHO23	0.976837	1.129686
YKL074C	MUD2	YMR078C	CTF18	-0.065141	-3.68443
YKL074C	MUD2	YMR075W	RCO1	0.608503	-0.824755
YKL074C	MUD2	YOL004W	SIN3	0.976837	1.295658
YKL074C	MUD2	YNL330C	RPD3	-0.295535	-0.214727
YMR080C	NAM7	YNL330C	RPD3	0.968908	-1.421751
YHR086W	NAM8	YMR075W	RCO1	0.390406	-0.83032
YHR086W	NAM8	YJL168C	SET2	0.390406	0.297946
YHR086W	NAM8	YNL330C	RPD3	-0.122709	-0.595716
YDR162C	NBP2	YOL004W	SIN3	-1.345365	0.623092
YDR162C	NBP2	YMR078C	CTF18	-2.691581	-0.885229
YDR162C	NBP2	YNL097C	PHO23	-1.345365	-0.311598
YDR162C	NBP2	YMR075W	RCO1	-0.799574	0.203569
YDR162C	NBP2	YNL330C	RPD3	-1.345365	1.157586
YBL024W	NCL1	YJL168C	SET2	1.086167	0.363316
YBL024W	NCL1	YDR485C	VPS72	0.384252	0.210342
YBL024W	NCL1	YMR075W	RCO1	1.086167	-0.357115
YBL024W	NCL1	YBR231C	SWC5	0.384252	1.563849
YBL024W	NCL1	YNL330C	RPD3	2.540838	-5.412005
YMR285C	NGL2	YNL330C	RPD3	0.062253	-1.124052
YBR212W	NGR1	YJL168C	SET2	3.823198	0.259326
YBR212W	NGR1	YDR485C	VPS72	-5.369598	-0.75557
YBR212W	NGR1	YMR075W	RCO1	3.823198	0.185159
YBR212W	NGR1	YNL330C	RPD3	-1.734518	0.774953
YDL002C	NHP10	YIL008W	URM1	0.121499	-0.467727
YDL002C	NHP10	YGL078C	DBP3	0.322953	-1.669097
YDL002C	NHP10	YGR081C	SLX9	-0.479099	0.780998
YDL002C	NHP10	YOR076C	SKI7	1.048228	-0.052255
YDL002C	NHP10	YERO83C	YERO83C	-0.524349	0.298337
YDL002C	NHP10	YDR469W	SDC1	-1.461002	-3.788292
YHR077C	NMD2	YJL168C	SET2	1.162905	0.823565
YHR077C	NMD2	YNL330C	RPD3	1.159265	0.311288
YHR077C	NMD2	YMR075W	RCO1	1.162905	0.724054
YLR363C	NMD4	YNL330C	RPD3	-0.579072	-2.26274
YLR363C	NMD4	YMR075W	RCO1	0.836615	-0.194323
YER002W	NOP16	YMR075W	RCO1	0.941506	0.173243
YER002W	NOP16	YJL168C	SET2	0.941506	0.650829
YER002W	NOP16	YNL330C	RPD3	1.445822	1.859809
YDL213C	NOP6	YDR485C	VPS72	0.025696	-0.493275
YIL038C	NOT3	YMR075W	RCO1	1.046371	-0.383684
YIL038C	NOT3	YJL168C	SET2	1.046371	0.167318
YIL038C	NOT3	YNL330C	RPD3	-1.569487	-2.378507
YCR026C	NPP1	YNL330C	RPD3	-1.063287	1.180852
YCR026C	NPP1	YNL097C	PHO23	-1.063287	0.26761
YCR026C	NPP1	YOL004W	SIN3	-1.063287	1.296379
YCR026C	NPP1	YMR075W	RCO1	0.017368	-0.726436
YCR026C	NPP1	YMR078C	CTF18	-0.160679	0.565355
YNL183C	NPR1	YOL004W	SIN3	-1.84122	-3.855463
YNL183C	NPR1	YNL330C	RPD3	-1.84122	-4.03158
YGL067W	NPY1	YMR078C	CTF18	0.657652	1.158537
YGL067W	NPY1	YMR075W	RCO1	0.394446	0.179443
YGL067W	NPY1	YNL330C	RPD3	-2.685977	-0.24185
YGL067W	NPY1	YNL097C	PHO23	-2.685977	-0.623835
YGL067W	NPY1	YOL004W	SIN3	-2.685977	-0.909795
YDL167C	NRP1	YJL168C	SET2	-1.703303	-0.508904
YDL167C	NRP1	YMR075W	RCO1	-1.703303	-0.741615
YDL167C	NRP1	YNL330C	RPD3	-0.056425	0.73845
YDL167C	NRP1	YDR485C	VPS72	-2.457046	-0.681328
YML059C	NTE1	YMR075W	RCO1	0.726479	-0.223323
YML059C	NTE1	YMR078C	CTF18	0.453656	0.376998
YML059C	NTE1	YNL097C	PHO23	0.848918	0.347778
YML059C	NTE1	YNL330C	RPD3	0.848918	0.077003
YML059C	NTE1	YOL004W	SIN3	0.848918	-1.007592
YKL068W	NUP100	YMR075W	RCO1	0.391715	0.207477
YKL068W	NUP100	YNL330C	RPD3	-2.046973	-0.295153
YKL057C	NUP120	YLR381W	CTF3	-0.502124	-0.320135
YKL057C	NUP120	YLR015W	BRE2	-2.948192	-4.376323
YKL057C	NUP120	YNL330C	RPD3	-0.32857	-3.119616
YKL057C	NUP120	YPL181W	CTI6	-0.593102	-3.605265
YKL057C	NUP120	YML062C	MFT1	-5.362115	-12.185853
YKL057C	NUP120	YPL018W	CTF19	-0.502124	-5.195982
YKL057C	NUP120	YMR075W	RCO1	-4.458975	-13.105364
YKL057C	NUP120	YPR164W	MMS1	-4.122121	-2.297405
YBL079W	NUP170	YJL168C	SET2	1.727536	0.850084
YBL079W	NUP170	YMR075W	RCO1	1.727536	0.073979
YBL079W	NUP170	YDR485C	VPS72	-3.857023	-3.447543
YBL079W	NUP170	YNL330C	RPD3	-3.529545	1.786091
YBL079W	NUP170	YBR231C	SWC5	-3.857023	-5.23073
YML103C	NUP188	YMR075W	RCO1	0.587816	1.063967
YML103C	NUP188	YNL330C	RPD3	-6.557911	-2.008869
YLR335W	NUP2	YMR075W	RCO1	0.625466	0.445387
YLR335W	NUP2	YNL330C	RPD3	-1.217942	2.073425
YDR192C	NUP42	YJL168C	SET2	0.388877	-0.582589
YDR192C	NUP42	YNL330C	RPD3	1.901259	-1.85889
YDR192C	NUP42	YMR075W	RCO1	0.388877	0.854801
YDR192C	NUP42	YDR485C	VPS72	0.037772	0.036325
YMR153W	NUP53	YNL330C	RPD3	-0.525757	0.9003
YDL089W	NUR1	YNL330C	RPD3	0.399608	0.828005
YDL089W	NUR1	YJL168C	SET2	0.459311	0.28881
YDL089W	NUR1	YDR485C	VPS72	1.808605	-0.849427
YDL089W	NUR1	YMR075W	RCO1	0.459311	-0.259305
YAL051W	OAF1	YOL004W	SIN3	0.065362	-2.132796
YAL051W	OAF1	YNL097C	PHO23	0.065362	-0.775972
YNL099C	OCA1	YOL004W	SIN3	-0.419175	-3.76994
YNL099C	OCA1	YNL330C	RPD3	-0.419175	-3.98239
YHL029C	OCA5	YMR075W	RCO1	0.076179	-1.976737
YHL029C	OCA5	YOL004W	SIN3	0.915164	-4.810315
YHL029C	OCA5	YNL330C	RPD3	0.915164	-2.600914
YHL029C	OCA5	YMR078C	CTF18	-0.410213	0.782493
YHL029C	OCA5	YNL097C	PHO23	0.915164	-1.920619
YHL020C	OPI1	YMR078C	CTF18	0.099262	1.183565
YHL020C	OPI1	YNL097C	PHO23	-0.082084	0.602843
YHL020C	OPI1	YNL330C	RPD3	-0.082084	1.063665
YHL020C	OPI1	YMR075W	RCO1	-1.147805	-1.03346
YHL020C	OPI1	YOL004W	SIN3	-0.082084	1.629785
YJR073C	OPI3	YOL004W	SIN3	-4.906304	-5.413329
YJR073C	OPI3	YNL097C	PHO23	-4.906304	-4.529835
YGR078C	PAC10	YKL057C	NUP120	-0.25109	-0.918059
YKL025C	PAN3	YNL330C	RPD3	-1.3688	0.804066
YKL025C	PAN3	YMR075W	RCO1	0.83887	0.48358
YCR077C	PAT1	YDR217C	RAD9	0.306082	-0.343121
YCR077C	PAT1	YDL002C	NHP10	0.374282	0.925823
YCR077C	PAT1	YKR082W	NUP133	-6.016995	-0.686858
YCR077C	PAT1	YOR141C	ARP8	1.586326	-0.506664
YCR077C	PAT1	YDR075W	PPH3	-0.1126695	0.2254
YCR077C	PAT1	YJL168C	SET2	-1.5329705	0.449744
YCR077C	PAT1	YDR092W	UBC13	-0.435039	0.472658
YCR077C	PAT1	YMR075W	RCO1	0.235353	0.385824
YCR077C	PAT1	YOR025W	HST3	0.287961	0.336185
YCR077C	PAT1	YNL246W	VPS75	2.531232	-0.380461
YCR077C	PAT1	YMR284W	YKU70	-0.330151	0.164153
YCR077C	PAT1	YLR052W	IES3	0.744082	-0.695264
YCR077C	PAT1	YNL021W	HDA1	-1.138908	-0.299064
YCR077C	PAT1	YLR032W	RAD5	0.951417	-0.657018
YCR077C	PAT1	YDR073W	SNF11	-3.352904	-0.71921
YCR077C	PAT1	YGL175C	SAE2	0.297914	-0.220711
YCR077C	PAT1	YOR023C	AHC1	1.081742	-0.386938
YCR077C	PAT1	YOR033C	EXO1	-0.557797	-0.321762
YCR077C	PAT1	YPL001W	HAT1	-1.242604	0.22688
YCR077C	PAT1	YGR056W	RSC1	-4.956574	-0.392986
YCR077C	PAT1	YDR485C	VPS72	-3.685695	0.027747
YCR077C	PAT1	YMR078C	CTF18	-4.534928	0.419062
YCR077C	PAT1	YNL215W	IES2	2.87445	0.417837
YCR077C	PAT1	YNL330C	RPD3	-1.782519	1.443082
YCR077C	PAT1	YPR052C	NHP6A	1.233596	0.202193
YCR077C	PAT1	YDR440W	DOT1	0.50318	-0.118164
YCR077C	PAT1	YMR190C	SGS1	-0.516424	-0.15806
YCR077C	PAT1	YOR189W	IES4	0.679501	-0.702405
YCR077C	PAT1	YMR224C	MRE11	-3.414704	-0.407004
YCR077C	PAT1	YNL201C	PSY2	0.1883655	0.039041
YGR178C	PBP1	YMR075W	RCO1	0.617392	-0.1374
YGR178C	PBP1	YJL168C	SET2	0.617392	0.198909
YGR178C	PBP1	YNL330C	RPD3	0.362314	1.491064
YJL128C	PBS2	YOL004W	SIN3	-0.317456	-3.366661
YJL128C	PBS2	YNL330C	RPD3	-0.317456	-1.638519
YJL128C	PBS2	YNL097C	PHO23	-0.317456	-0.228947
YJL128C	PBS2	YMR075W	RCO1	0.170041	-0.779454
YJL128C	PBS2	YMR078C	CTF18	-0.96856	-0.060672
YBR094W	PBY1	YDR485C	VPS72	0.798476	0.394577
YMR205C	PFK2	YOL004W	SIN3	-0.513843	1.69476
YMR205C	PFK2	YNL330C	RPD3	-0.513843	2.178751
YMR205C	PFK2	YNL097C	PHO23	-0.513843	0.039195
YNL097C	PHO23	YNR031C	SSK2	1.263655	-0.107254
YNL097C	PHO23	YPL141C	FRK1	-0.090981	0.247202
YNL097C	PHO23	YOR231W	MKK1	-0.22332	-0.146955
YNL097C	PHO23	YOR140W	SFL1	0.42167	0.765807
YNL097C	PHO23	YOR076C	SKI7	0.649564	0.909076
YNL097C	PHO23	YPL214C	THI6	0.649312	1.094882
YNL097C	PHO23	YPR054W	SMK1	1.104802	-0.255974
YNL097C	PHO23	YNR051C	BRE5	2.276967	0.790521
YNL097C	PHO23	YPR119W	CLB2	0.30765	1.022115
YNL097C	PHO23	YOR101W	RAS1	-0.172232	-0.947994
YNL097C	PHO23	YPL120W	VPS30	-0.717718	0.874478
YNL097C	PHO23	YOR109W	INP53	-0.590701	-0.040313
YNL097C	PHO23	YNR047W	FPK1	-0.843257	-1.889043
YNL097C	PHO23	YNL298W	CLA4	-7.996161	-3.29166
YNL097C	PHO23	YOL067C	RTG1	0.883873	-1.502694
YNL097C	PHO23	YPL140C	MKK2	-0.491705	-1.370204
YNL097C	PHO23	YNL307C	MCK1	0.525738	-3.901576
YNL097C	PHO23	YPL241C	CIN2	0.164865	0.095691
YNL097C	PHO23	YOR171C	LCB4	1.002133	-0.290828
YNL097C	PHO23	YPL213W	LEA1	0.04499	1.326655
YNL097C	PHO23	YPL180W	TCO89	-2.0738	-3.700852
YNL097C	PHO23	YOR083W	WHI5	0.323255	-1.101511
YNL097C	PHO23	YOR208W	PTP2	0.142735	0.050754
YNL097C	PHO23	YPL115C	BEM3	-0.880169	-0.315005
YNL097C	PHO23	YNL309W	STB1	0.386795	0.73527
YNL097C	PHO23	YOL045W	PSK2	-1.337614	0.925454
YNL097C	PHO23	YNL201C	PSY2	0.308187	-0.641548
YNL097C	PHO23	YOL061W	PRS5	0.831748	-0.288313
YNL097C	PHO23	YPL152W	RRD2	0.812541	0.893392
YNL097C	PHO23	YPR152C	URN1	-0.119966	0.193199
YNL097C	PHO23	YOL065C	INP54	0.0885	0.060436
YNL097C	PHO23	YNL233W	BNI4	-2.218419	-0.41313
YNL097C	PHO23	YOL011W	PLB3	-0.077168	0.233372
YNL097C	PHO23	YPR120C	CLB5	0.349181	0.304921
YNL097C	PHO23	YNR032W	PPG1	0.255882	0.294607
YNL097C	PHO23	YPL256C	CLN2	0.550517	0.277918
YNL097C	PHO23	YPL150W	YPL150W	-0.253331	-0.419105
YNL097C	PHO23	YPL181W	CTI6	-1.795443	-2.865249
YNL097C	PHO23	YOR233W	KIN4	1.573939	0.428007
YNL097C	PHO23	YOR349W	CIN1	0.219458	1.074152
YNL097C	PHO23	YOR014W	RTS1	1.158646	2.747197
YNL097C	PHO23	YNL325C	FIG4	-0.891832	-0.552398
YNL097C	PHO23	YPR106W	ISR1	0.087979	-3.554358
YBR093C	PHO5	YNL097C	PHO23	-0.344839	0.40207
YBR093C	PHO5	YMR075W	RCO1	-0.359442	1.142911
YBR093C	PHO5	YMR078C	CTF18	0.425553	-0.603157
YBR093C	PHO5	YBR231C	SWC5	0.488855	-0.960971
YLR273C	PIG1	YNL330C	RPD3	1.094553	-1.655243
YLR273C	PIG1	YMR075W	RCO1	0.672617	-0.492925
YLR273C	PIG1	YMR078C	CTF18	0.402468	-1.164733
YLR273C	PIG1	YNL097C	PHO23	1.094553	-0.359404
YLR273C	PIG1	YOL004W	SIN3	1.094553	-2.032891
YGR086C	PIL1	YNL097C	PHO23	-0.576727	-2.221831
YGR086C	PIL1	YOL004W	SIN3	-0.576727	-5.448135
YDR490C	PKH1	YNL097C	PHO23	1.236291	0.907911
YDR490C	PKH1	YNL330C	RPD3	1.236291	1.053021
YDR490C	PKH1	YMR075W	RCO1	0.379934	-0.183406
YDR490C	PKH1	YMR078C	CTF18	1.212592	-0.032918
YDR490C	PKH1	YOL004W	SIN3	1.236291	1.569107
YDR466W	PKH3	YMR078C	CTF18	0.320451	0.872544
YDR466W	PKH3	YNL330C	RPD3	0.23015	1.651877
YDR466W	PKH3	YOL004W	SIN3	0.23015	2.409635
YDR466W	PKH3	YNL097C	PHO23	0.23015	-0.121892
YDR466W	PKH3	YMR075W	RCO1	1.427031	-0.079861
YML107C	PML39	YNL330C	RPD3	0.476915	-2.706455
YML107C	PML39	YMR075W	RCO1	-0.062837	-0.793734
YBR022W	POA1	YDR485C	VPS72	-0.286452	-0.018295
YBR022W	POA1	YNL097C	PHO23	0.400501	-0.298978
YBR022W	POA1	YMR078C	CTF18	0.338439	0.680579
YBR022W	POA1	YNL330C	RPD3	-0.303619	0.804404
YBR022W	POA1	YBR231C	SWC5	-0.286452	-0.078853
YBR022W	POA1	YJL168C	SET2	-0.274885	-0.16994
YBR022W	POA1	YOL004W	SIN3	0.400501	1.241948
YBR022W	POA1	YMR075W	RCO1	-0.274885	-0.233874
YMR129W	POM152	YNL330C	RPD3	3.149772	-1.401287
YLR018C	POM34	YMR075W	RCO1	0.355129	-0.604095
YLR018C	POM34	YNL330C	RPD3	-0.097316	3.83304
YNR032W	PPG1	YOL004W	SIN3	0.255882	1.714389
YDL134C	PPH21	YOL004W	SIN3	-0.474657	2.978153
YDL134C	PPH21	YNL097C	PHO23	-0.474657	0.277437
YDL188C	PPH22	YNL097C	PHO23	0.8059	-0.244231
YDL188C	PPH22	YOL004W	SIN3	0.8059	-0.820916
YDR075W	PPH3	YHR187W	IKI1	1.022927	-0.25984
YDR075W	PPH3	YNR010W	CSE2	1.129111	2.208724
YDR075W	PPH3	YOR001W	RRP6	0.268072	-0.374115
YDR075W	PPH3	YOR076C	SKI7	0.992383	-0.47564
YDR075W	PPH3	YGL078C	DBP3	0.379362	-1.260173
YDR075W	PPH3	YMR263W	SAP30	-0.269276	0.108645
YDR075W	PPH3	YOL004W	SIN3	-0.269276	-2.143125
YDR075W	PPH3	YPL101W	ELP4	1.022927	-0.839188
YDR075W	PPH3	YNL097C	PHO23	-0.269276	-0.692726
YDR075W	PPH3	YGR081C	SLX9	-0.990339	1.388155
YDR075W	PPH3	YLR200W	YKE2	0.168093	0.128227
YDR075W	PPH3	YIL008W	URM1	2.2476645	0.161168
YDR075W	PPH3	YFR010W	UBP6	0.705442	-0.785898
YDR075W	PPH3	YMR312W	ELP6	1.022927	-0.183975
YDR075W	PPH3	YDR469W	SDC1	0.274639	-0.083826
YDR075W	PPH3	YPL157W	TGS1	-0.538451	0.296036
YDR075W	PPH3	YLR398C	SKI2	0.394252	-1.11055
YDR435C	PPM1	YMR078C	CTF18	-0.168929	-4.447028
YDR435C	PPM1	YNL097C	PHO23	0.234559	0.964679
YDR435C	PPM1	YOL004W	SIN3	0.234559	2.873238
YDR435C	PPM1	YNL330C	RPD3	0.234559	2.141933
YDR435C	PPM1	YMR075W	RCO1	-0.07645	-0.66809
YGR123C	PPT1	YMR075W	RCO1	0.533555	-0.001374
YGR123C	PPT1	YOL004W	SIN3	0.689235	0.703301
YGR123C	PPT1	YMR078C	CTF18	0.159194	0.41855
YGR123C	PPT1	YNL097C	PHO23	0.689235	-0.578944
YGR123C	PPT1	YNL330C	RPD3	0.689235	-0.241363
YML016C	PPZ1	YNL330C	RPD3	1.452434	-1.797854
YML016C	PPZ1	YMR078C	CTF18	-0.644595	-3.345419
YML016C	PPZ1	YNL097C	PHO23	1.452434	-1.189873
YML016C	PPZ1	YMR075W	RCO1	-2.693775	-1.583354
YIL095W	PRK1	YMR075W	RCO1	-0.390844	-0.32148
YIL095W	PRK1	YNL097C	PHO23	0.059669	0.279402
YIL095W	PRK1	YNL330C	RPD3	0.059669	1.492257
YIL095W	PRK1	YMR078C	CTF18	-0.403022	-0.882458
YIL095W	PRK1	YOL004W	SIN3	0.059669	1.664182
YNL201C	PSY2	YOR076C	SKI7	0.582593	-1.019574
YNL201C	PSY2	YPL101W	ELP4	0.837597	-0.685414
YNL201C	PSY2	YOR001W	RRP6	-0.28358	0.024858
YNL201C	PSY2	YOL004W	SIN3	0.308187	-4.668956
YNL201C	PSY2	YPL157W	TGS1	0.79962	0.817529
YNL201C	PSY2	YNR010W	CSE2	0.167637	1.389862
YLR376C	PSY3	YOL004W	SIN3	0.761289	-1.763977
YLR376C	PSY3	YNL097C	PHO23	0.761289	-0.912752
YDL006W	PTC1	YNL097C	PHO23	-2.61468	-1.142753
YDL006W	PTC1	YOL004W	SIN3	-2.61468	-0.530499
YDL006W	PTC1	YNL330C	RPD3	-2.61468	-0.172967
YER089C	PTC2	YMR075W	RCO1	0.708162	0.33289
YER089C	PTC2	YNL330C	RPD3	-0.138253	0.774709
YER089C	PTC2	YNL097C	PHO23	-0.138253	0.880857
YER089C	PTC2	YOL004W	SIN3	-0.138253	1.172461
YER089C	PTC2	YMR078C	CTF18	-1.688039	-0.777222
YBR125C	PTC4	YOL004W	SIN3	-2.039021	-0.238161
YBR125C	PTC4	YNL330C	RPD3	-2.039021	-0.429103
YBR125C	PTC4	YBR231C	SWC5	-0.543683	-0.716378
YBR125C	PTC4	YMR075W	RCO1	0.008314	0.353384
YBR125C	PTC4	YMR078C	CTF18	1.196539	-0.270478
YBR125C	PTC4	YNL097C	PHO23	-2.039021	-1.001246
YJR059W	PTK2	YOL004W	SIN3	-2.344878	1.156589
YJR059W	PTK2	YNL330C	RPD3	-2.344878	-0.089758
YJR059W	PTK2	YMR075W	RCO1	-0.509534	-0.047628
YJR059W	PTK2	YMR078C	CTF18	-0.063032	1.258482
YJR059W	PTK2	YNL097C	PHO23	-2.344878	-0.509547
YDL230W	PTP1	YNL097C	PHO23	-0.350992	0.410062
YDL230W	PTP1	YMR075W	RCO1	0.215771	-0.291428
YDL230W	PTP1	YNL330C	RPD3	-0.350992	-1.153352
YDL230W	PTP1	YOL004W	SIN3	-0.350992	0.778451
YER075C	PTP3	YOL004W	SIN3	1.372982	1.578951
YER075C	PTP3	YNL097C	PHO23	1.372982	0.539176
YER075C	PTP3	YNL330C	RPD3	1.372982	0.896157
YER075C	PTP3	YMR078C	CTF18	1.563143	1.084575
YER075C	PTP3	YMR075W	RCO1	0.09526	-0.419859
YNL016W	PUB1	YNL330C	RPD3	0.124026	-1.17949
YGL014W	PUF4	YJL168C	SET2	0.098041	-0.228392
YGL014W	PUF4	YMR075W	RCO1	0.098041	0.129576
YGL014W	PUF4	YNL330C	RPD3	-3.543192	-1.624691
YDR496C	PUF6	YJL168C	SET2	0.47335	0.502915
YDR496C	PUF6	YNL330C	RPD3	1.573919	-1.239162
YDR496C	PUF6	YMR075W	RCO1	0.47335	-0.191167
YCR066W	RAD18	YDR469W	SDC1	-0.955945	-0.5636
YCR066W	RAD18	YERO83C	YERO83C	1.173027	-2.216971
YCR066W	RAD18	YDR025W	RPS11A	-0.666254	-4.019261
YCR066W	RAD18	YIL008W	URM1	0.966424	0.384319
YKL113C	RAD27	YOL004W	SIN3	-0.531939	0.284834
YKL113C	RAD27	YNL097C	PHO23	-0.531939	-0.677136
YLR032W	RAD5	YOR076C	SKI7	0.274596	0.127023
YGL163C	RAD54	YKL057C	NUP120	-5.919806	-11.31463
YDR076W	RAD55	YKL057C	NUP120	-5.919806	-9.095149
YDR004W	RAD57	YKL057C	NUP120	-5.919806	-7.011809
YDR217C	RAD9	YDR469W	SDC1	1.145897	0.090393
YDR217C	RAD9	YGL078C	DBP3	-0.97297	0.091247
YDR217C	RAD9	YERO83C	YERO83C	2.163041	0.313897
YDR217C	RAD9	YOR076C	SKI7	-0.253452	0.145844
YDR217C	RAD9	YIL008W	URM1	0.941431	0.422992
YDR217C	RAD9	YGR081C	SLX9	-0.434805	0.319902
YNL098C	RAS2	YOL004W	SIN3	4.096146	-1.715411
YMR075W	RCO1	YPL115C	BEM3	0.397929	-0.94669
YMR075W	RCO1	YNL054W	VAC7	2.79801	-1.239856
YMR075W	RCO1	YOR231W	MKK1	0.130756	-0.150394
YMR075W	RCO1	YNL233W	BNI4	0.863628	0.848719
YMR075W	RCO1	YOL045W	PSK2	-0.037534	0.753668
YMR075W	RCO1	YOR208W	PTP2	-0.473234	-0.070194
YMR075W	RCO1	YPR129W	SCD6	0.151503	-0.338196
YMR075W	RCO1	YNL106C	INP52	2.20424	-0.812627
YMR075W	RCO1	YOR101W	RAS1	0.605142	0.214496
YMR075W	RCO1	YMR255W	GFD1	-0.27337	0.125434
YMR075W	RCO1	YPR152C	URN1	-0.054047	0.087283
YMR075W	RCO1	YPL212C	PUS1	1.070285	-0.041632
YMR075W	RCO1	YNR031C	SSK2	-0.796414	0.002001
YMR075W	RCO1	YNR004W	SWM2	0.63935	-0.809312
YMR075W	RCO1	YNR047W	FPK1	0.116856	-0.249643
YMR075W	RCO1	YOR006C	TSR3	-0.39647	0.368991
YMR075W	RCO1	YPL125W	KAP120	-0.323427	-0.17356
YMR075W	RCO1	YOR140W	SFL1	0.255932	-0.541981
YMR075W	RCO1	YPR134W	MSS18	0.136043	0.557936
YMR075W	RCO1	YNL255C	GIS2	1.596662	-0.010707
YMR075W	RCO1	YOR076C	SKI7	1.0947705	0.070333
YMR075W	RCO1	YNL128W	TEP1	-0.073635	0.580371
YMR075W	RCO1	YOL061W	PRS5	-0.000803	-0.381151
YMR075W	RCO1	YNL325C	FIG4	-0.74302	-0.208857
YMR075W	RCO1	YNL016W	PUB1	0.903336	0.191427
YMR075W	RCO1	YMR283C	RIT1	0.140327	-0.61159
YMR075W	RCO1	YMR205C	PFK2	1.080146	-0.387672
YMR075W	RCO1	YMR285C	NGL2	-0.662167	-0.046085
YMR075W	RCO1	YPR054W	SMK1	-1.375095	-0.154137
YMR075W	RCO1	YOR109W	INP53	0.378955	-0.088577
YMR075W	RCO1	YPR057W	BRR1	-1.400736	0.889167
YMR075W	RCO1	YOL080C	REX4	0.054465	0.522886
YMR075W	RCO1	YNL032W	SIW14	0.258898	-1.055718
YMR075W	RCO1	YNL309W	STB1	-0.538946	-0.066643
YMR075W	RCO1	YOL041C	NOP12	1.318788	0.007831
YMR075W	RCO1	YNL116W	DMA2	0.757114	0.099214
YMR075W	RCO1	YOR083W	WHI5	-1.524519	-1.015275
YMR075W	RCO1	YOR233W	KIN4	0.008314	0.023445
YMR075W	RCO1	YNL027W	CRZ1	0.341558	0.076456
YMR075W	RCO1	YOR171C	LCB4	0.06486	-0.207941
YMR075W	RCO1	YOR179C	SYC1	-1.169904	0.562632
YMR075W	RCO1	YOL011W	PLB3	0.008314	0.294258
YMR075W	RCO1	YNL278W	CAF120	-1.812787	0.230488
YMR075W	RCO1	YOR243C	PUS7	0.713914	-0.695957
YMR075W	RCO1	YNL041C	COG6	-0.323503	-3.686036
YMR075W	RCO1	YPR174C	YPR174C	1.135071	-0.478933
YMR075W	RCO1	YOR078W	BUD21	0.467388	0.469786
YMR075W	RCO1	YNL053W	MSG5	-0.23017	0.52217
YMR075W	RCO1	YMR277W	FCP1	0.513867	0.260866
YMR075W	RCO1	YNR032W	PPG1	-0.077253	-0.066344
YMR075W	RCO1	YPL119C	DBP1	0.560497	0.098294
YMR075W	RCO1	YPL213W	LEA1	-1.104239	-0.368575
YMR075W	RCO1	YOL093W	TRM10	1.327092	-0.746191
YMR075W	RCO1	YPR106W	ISR1	0.247868	-0.995121
YMR075W	RCO1	YPL141C	FRK1	0.32302	0.19208
YMR075W	RCO1	YOL065C	INP54	-0.58259	-0.038093
YMR075W	RCO1	YPL157W	TGS1	1.556545	0.823712
YMR075W	RCO1	YNL051W	COG5	0.011743	-3.469917
YMR075W	RCO1	YNL135C	FPR1	-0.785741	-1.307219
YMR075W	RCO1	YNL292W	PUS4	0.389812	0.129552
YMR075W	RCO1	YPL140C	MKK2	-1.332175	-0.042489
YMR075W	RCO1	YNL099C	OCA1	0.598817	-0.323487
YMR075W	RCO1	YPL120W	VPS30	-0.65874	-0.803006
YMR075W	RCO1	YOL115W	PAP2	-3.660267	-0.05363
YMR075W	RCO1	YMR269W	TMA23	-0.627756	0.019683
YMR075W	RCO1	YNL183C	NPR1	-0.748114	0.075005
YMR075W	RCO1	YNL154C	YCK2	0.495681	0.31313
YCR027C	RHB1	YMR075W	RCO1	-0.025521	-0.090897
YCR027C	RHB1	YNL097C	PHO23	-0.128915	0.892225
YCR027C	RHB1	YOL004W	SIN3	-0.128915	0.469768
YCR027C	RHB1	YNL330C	RPD3	-0.128915	1.742047
YCR027C	RHB1	YMR078C	CTF18	-0.190028	-0.243338
YFL033C	RIM15	YNL097C	PHO23	-2.626762	-0.552513
YFL033C	RIM15	YOL004W	SIN3	-2.626762	-1.760412
YFL033C	RIM15	YNL330C	RPD3	-2.626762	-1.250089
YFL033C	RIM15	YMR078C	CTF18	0.427126	0.970957
YFL033C	RIM15	YMR075W	RCO1	0.002081	0.111176
YMR283C	RIT1	YNL330C	RPD3	-0.383723	-2.198807
YDR279W	RNH202	YKL057C	NUP120	-0.71485	0.722358
YNL330C	RPD3	YNR032W	PPG1	0.255882	1.444696
YNL330C	RPD3	YPR054W	SMK1	1.104802	-2.299957
YNL330C	RPD3	YOR083W	WHI5	0.323255	-4.984188
YNL330C	RPD3	YOL080C	REX4	-5.728038	0.647633
YNL330C	RPD3	YOR078W	BUD21	-0.606934	4.541685
YNL330C	RPD3	YPR152C	URN1	0.6687395	-0.877282
YNL330C	RPD3	YPL119C	DBP1	-0.486766	0.036855
YNL330C	RPD3	YOR171C	LCB4	1.002133	0.892151
YNL330C	RPD3	YPR106W	ISR1	0.087979	-2.682733
YNL330C	RPD3	YPL212C	PUS1	0.632238	-0.806707
YNL330C	RPD3	YOR101W	RAS1	-0.172232	0.587553
YNL330C	RPD3	YNR031C	SSK2	1.263655	0.217782
YNL330C	RPD3	YPL125W	KAP120	2.096009	0.398287
YNL330C	RPD3	YPR134W	MSS18	-3.175265	-4.458957
YNL330C	RPD3	YPR129W	SCD6	2.386145	3.553691
YNL330C	RPD3	YOR076C	SKI7	-0.05491875	1.629086
YNL330C	RPD3	YOR208W	PTP2	0.142735	0.892855
YNL330C	RPD3	YOR243C	PUS7	-1.009217	2.32176
YNL330C	RPD3	YOL045W	PSK2	-1.337614	1.711001
YNL330C	RPD3	YOR233W	KIN4	1.573939	1.266768
YNL330C	RPD3	YOL061W	PRS5	0.831748	0.255717
YNL330C	RPD3	YOL115W	PAP2	0.181512	1.412012
YNL330C	RPD3	YOR006C	TSR3	1.671351	1.701715
YNL330C	RPD3	YPR174C	YPR174C	0.984498	-1.788205
YNL330C	RPD3	YOR179C	SYC1	-0.517344	-0.671267
YNL330C	RPD3	YPR057W	BRR1	-0.11476	2.978889
YNL330C	RPD3	YNR047W	FPK1	-0.843257	-0.704238
YNL330C	RPD3	YNR004W	SWM2	2.991278	0.930729
YNL330C	RPD3	YPL141C	FRK1	-0.090981	0.995798
YNL330C	RPD3	YPL140C	MKK2	-0.491705	-2.966676
YNL330C	RPD3	YPL120W	VPS30	-0.717718	-4.129479
YNL330C	RPD3	YPR045C	YPR045C	-0.200849	-0.494525
YNL330C	RPD3	YOR109W	INP53	-0.590701	-0.555634
YNL330C	RPD3	YPL213W	LEA1	-0.7988525	1.194277
YNL330C	RPD3	YPL115C	BEM3	-0.880169	0.644099
YNL330C	RPD3	YOL011W	PLB3	-0.077168	-1.98197
YNL330C	RPD3	YOL093W	TRM10	0.230341	-3.4322
YNL330C	RPD3	YOR140W	SFL1	0.42167	0.92944
YNL330C	RPD3	YPL157W	TGS1	-0.35259	4.705539
YNL330C	RPD3	YOL041C	NOP12	1.257239	-0.012933
YNL330C	RPD3	YOL065C	INP54	0.0885	0.254048
YNL330C	RPD3	YOR231W	MKK1	-0.22332	-2.473192
YDL020C	RPN4	YDR485C	VPS72	-7.540794	-9.617814
YDL140C	RPO21	YDR485C	VPS72	-0.733315	0.646878
YDR025W	RPS11A	YLR052W	IES3	-0.482035	-2.589978
YDR025W	RPS11A	YNL201C	PSY2	0.449509	-0.508249
YDR025W	RPS11A	YOR141C	ARP8	0.722142	-4.791997
YDR025W	RPS11A	YOR189W	IES4	1.917859	-0.952711
YDR025W	RPS11A	YDR217C	RAD9	-3.49934	-0.416012
YDR025W	RPS11A	YMR078C	CTF18	-4.268369	-5.971533
YDR025W	RPS11A	YPR052C	NHP6A	2.176241	0.175524
YDR025W	RPS11A	YKR082W	NUP133	2.583494	0.291224
YDR025W	RPS11A	YMR284W	YKU70	1.386877	0.388778
YDR025W	RPS11A	YMR224C	MRE11	-0.429267	-3.918248
YDR025W	RPS11A	YNL246W	VPS75	-0.082347	-0.520561
YDR025W	RPS11A	YDR485C	VPS72	-1.929176	-2.700416
YDR025W	RPS11A	YOR033C	EXO1	-1.320564	-0.324254
YDR025W	RPS11A	YOR023C	AHC1	-4.821798	0.134057
YDR025W	RPS11A	YGL175C	SAE2	-0.176631	-1.478828
YDR025W	RPS11A	YLR032W	RAD5	-0.839133	-0.546739
YDR025W	RPS11A	YOR025W	HST3	1.219634	-0.997033
YDR025W	RPS11A	YDR440W	DOT1	0.506985	0.479933
YDR025W	RPS11A	YMR190C	SGS1	-12.738584	0.775644
YDR025W	RPS11A	YMR075W	RCO1	-13.135399	-1.136787
YDR025W	RPS11A	YNL330C	RPD3	0.477998	-0.977604
YDR025W	RPS11A	YPL001W	HAT1	1.599307	-0.25012
YDR025W	RPS11A	YJL115W	ASF1	-4.114529	-2.263065
YDR025W	RPS11A	YNL215W	IES2	-0.537488	-3.216368
YBR181C	RPS6B	YDR485C	VPS72	1.022963	0.49124
YBL072C	RPS8A	YDR485C	VPS72	1.16285	0.178685
YBL072C	RPS8A	YNL330C	RPD3	-1.87748	1.702886
YBL072C	RPS8A	YJL168C	SET2	0.755402	1.180673
YBL072C	RPS8A	YMR075W	RCO1	0.755402	0.294213
YIL153W	RRD1	YNL097C	PHO23	-0.332796	-0.029332
YIL153W	RRD1	YOL004W	SIN3	-0.332796	0.626726
YDL216C	RRI1	YGL163C	RAD54	-1.062626	0.186622
YDL216C	RRI1	YDR076W	RAD55	-1.062626	0.312417
YDL216C	RRI1	YML112W	CTK3	-0.456292	-1.39643
YDL216C	RRI1	YJR135C	MCM22	0.547574	0.423727
YDL216C	RRI1	YML062C	MFT1	-0.935055	0.114382
YDL216C	RRI1	YPL181W	CTI6	-1.105985	0.325017
YDL216C	RRI1	YDR004W	RAD57	-1.062626	0.104671
YDL216C	RRI1	YIL084C	SDS3	-1.105985	-0.594123
YDL216C	RRI1	YJR140C	HIR3	1.500072	0.40165
YDL216C	RRI1	YHR041C	SRB2	0.423983	0.368826
YDL216C	RRI1	YLR015W	BRE2	-2.216227	0.329192
YDL216C	RRI1	YPR164W	MMS1	-0.724906	-0.24646
YDL216C	RRI1	YLR085C	ARP6	-1.148173	0.229795
YDL216C	RRI1	YJR090C	GRR1	-2.216227	2.30051
YDL216C	RRI1	YDR318W	MCM21	0.547574	0.192675
YDL216C	RRI1	YMR075W	RCO1	0.511273	-0.167662
YDL216C	RRI1	YDR279W	RNH202	0.388197	0.099368
YDL216C	RRI1	YGR078C	PAC10	-0.262074	0.060492
YDL216C	RRI1	YJL168C	SET2	0.511273	0.130613
YDL216C	RRI1	YGL244W	RTF1	-0.163471	0.700468
YDL216C	RRI1	YNL330C	RPD3	0.327366	-0.182815
YDL216C	RRI1	YPL018W	CTF19	0.547574	0.178112
YDL216C	RRI1	YDR254W	CHL4	0.547574	0.352145
YDL216C	RRI1	YLR381W	CTF3	0.547574	-0.014904
YHR031C	RRM3	YNL097C	PHO23	-0.208668	-0.199913
YHR031C	RRM3	YOL004W	SIN3	-0.208668	-0.634142
YDR083W	RRP8	YDR485C	VPS72	0.24443	-0.456725
YDR083W	RRP8	YJL168C	SET2	0.462518	1.087505
YDR083W	RRP8	YMR075W	RCO1	0.462518	0.729716
YDR083W	RRP8	YNL330C	RPD3	-1.740473	2.718339
YLR221C	RSA3	YMR075W	RCO1	1.209316	-0.778675
YLR221C	RSA3	YNL330C	RPD3	-2.337277	0.304338
YGR056W	RSC1	YIL008W	URM1	0.099536	-0.115498
YGL244W	RTF1	YKL057C	NUP120	-0.148447	-5.375161
YBL103C	RTG3	YNL097C	PHO23	1.850984	-3.479088
YBL103C	RTG3	YOL004W	SIN3	1.850984	-4.074331
YDL025C	RTK1	YOL004W	SIN3	-1.067157	-3.653453
YDL025C	RTK1	YNL330C	RPD3	-1.067157	-2.707912
YDL025C	RTK1	YMR075W	RCO1	0.162145	-0.482521
YDL025C	RTK1	YMR078C	CTF18	0.20524	-0.811824
YDL025C	RTK1	YNL097C	PHO23	-1.067157	-1.028916
YDR289C	RTT103	YDR485C	VPS72	-7.830487	-11.578682
YDR139C	RUB1	YERO83C	YERO83C	0.534495	-0.093293
YKL212W	SAC1	YOL004W	SIN3	-1.070234	-8.220417
YKL212W	SAC1	YNL097C	PHO23	-1.070234	-5.68231
YDR159W	SAC3	YDR485C	VPS72	-6.758945	-7.76014
YGL175C	SAE2	YOR076C	SKI7	1.272274	-0.583294
YGL175C	SAE2	YIL008W	URM1	0.724948	0.349846
YER129W	SAK1	YNL097C	PHO23	1.051106	-0.522604
YER129W	SAK1	YMR078C	CTF18	0.424593	-0.755399
YER129W	SAK1	YOL004W	SIN3	1.051106	-3.546193
YER129W	SAK1	YNL330C	RPD3	1.051106	-2.428607
YER129W	SAK1	YMR075W	RCO1	0.108369	-0.155726
YFR040W	SAP155	YNL097C	PHO23	1.109609	1.1316
YFR040W	SAP155	YOL004W	SIN3	1.109609	2.729003
YJL098W	SAP185	YOL004W	SIN3	-2.064604	-0.799574
YJL098W	SAP185	YNL097C	PHO23	-2.064604	0.442791
YMR263W	SAP30	YNL201C	PSY2	0.308187	-0.250019
YCR008W	SAT4	YMR078C	CTF18	0.283877	0.590133
YCR008W	SAT4	YNL097C	PHO23	0.907728	0.170525
YCR008W	SAT4	YOL004W	SIN3	0.907728	-0.405363
YCR008W	SAT4	YMR075W	RCO1	0.15261	-0.826924
YCR008W	SAT4	YNL330C	RPD3	0.907728	0.718463
YGL126W	SCS3	YNL330C	RPD3	1.306027	-0.253722
YGL126W	SCS3	YMR075W	RCO1	-1.545476	0.330398
YGL126W	SCS3	YOL004W	SIN3	1.306027	-1.224115
YGL126W	SCS3	YNL097C	PHO23	1.306027	-0.130666
YDR469W	SDC1	YMR224C	MRE11	-4.680802	-3.596161
YDR469W	SDC1	YGL175C	SAE2	0.586127	-0.466903
YDR469W	SDC1	YOR025W	HST3	0.918321	0.50004
YDR469W	SDC1	YGR056W	RSC1	0.336071	-0.573635
YDR469W	SDC1	YOR189W	IES4	1.001379	0.423511
YDR469W	SDC1	YOR023C	AHC1	-0.124645	-0.085243
YDR469W	SDC1	YNL021W	HDA1	2.608195	1.940704
YDR469W	SDC1	YMR078C	CTF18	0.942688	-1.606466
YDR469W	SDC1	YLR052W	IES3	-1.398682	-2.793792
YDR469W	SDC1	YMR075W	RCO1	-0.728018	0.616356
YDR469W	SDC1	YJL115W	ASF1	-0.526653	-4.317404
YDR469W	SDC1	YOR141C	ARP8	-3.451933	-1.929337
YDR469W	SDC1	YJL168C	SET2	-2.5747425	-0.762386
YDR469W	SDC1	YMR284W	YKU70	-1.40756	0.746157
YDR469W	SDC1	YLR032W	RAD5	-0.384381	0.00984
YDR469W	SDC1	YPR052C	NHP6A	-1.718713	-0.387911
YDR469W	SDC1	YOR033C	EXO1	-2.064443	0.039158
YDR469W	SDC1	YNL246W	VPS75	1.092982	0.880618
YDR469W	SDC1	YNL201C	PSY2	-0.680164	0.139018
YDR469W	SDC1	YPL001W	HAT1	0.129395	-0.612864
YDR469W	SDC1	YKR082W	NUP133	-1.892367	-12.132515
YDR469W	SDC1	YNL215W	IES2	-2.393231	-0.023591
YDR469W	SDC1	YNL330C	RPD3	-3.336429	-6.292202
YDR469W	SDC1	YMR190C	SGS1	-1.743526	-0.722389
YIL084C	SDS3	YKL057C	NUP120	-0.593102	0.818869
YLR268W	SEC22	YNL097C	PHO23	-6.951405	-12.109598
YGR208W	SER2	YNL097C	PHO23	0.423084	-0.716461
YGR208W	SER2	YOL004W	SIN3	0.423084	1.905649
YJL168C	SET2	YMR129W	POM152	0.498499	0.119632
YJL168C	SET2	YLR287C	YLR287C	-0.829276	0.766324
YJL168C	SET2	YLR221C	RSA3	1.209316	0.491904
YJL168C	SET2	YOL115W	PAP2	-3.660267	-0.16178
YJL168C	SET2	YPR057W	BRR1	-1.400736	0.935822
YJL168C	SET2	YPR129W	SCD6	0.151503	-1.466483
YJL168C	SET2	YKL074C	MUD2	0.608503	1.399287
YJL168C	SET2	YOR006C	TSR3	-0.39647	-0.278554
YJL168C	SET2	YKL208W	CBT1	0.128226	-1.352518
YJL168C	SET2	YPR152C	URN1	-0.054047	-0.005051
YJL168C	SET2	YNL016W	PUB1	0.903336	-2.045479
YJL168C	SET2	YML029W	USA1	0.581935	0.295815
YJL168C	SET2	YKR096W	YKR096W	-1.574293	-0.734606
YJL168C	SET2	YKL081W	TEF4	-0.325648	-0.464737
YJL168C	SET2	YOR078W	BUD21	0.467388	0.493486
YJL168C	SET2	YLR018C	POM34	0.355129	0.444846
YJL168C	SET2	YKR095W	MLP1	1.063617	0.183019
YJL168C	SET2	YML107C	PML39	-0.062837	0.700597
YJL168C	SET2	YOR076C	SKI7	0.346313	0.90297
YJL168C	SET2	YJR066W	TOR1	0.104712	-0.528103
YJL168C	SET2	YNL255C	GIS2	1.596662	-0.681752
YJL168C	SET2	YPL125W	KAP120	-0.323427	0.165216
YJL168C	SET2	YLR192C	HCR1	-0.190166	0.807938
YJL168C	SET2	YJR084W	CSN12	1.049941	0.336701
YJL168C	SET2	YNL097C	PHO23	-2.044379	-1.185397
YJL168C	SET2	YPL157W	TGS1	1.310934	-1.722528
YJL168C	SET2	YKL025C	PAN3	0.83887	0.827209
YJL168C	SET2	YJR050W	ISY1	0.826255	-1.913416
YJL168C	SET2	YMR263W	SAP30	-2.044379	-0.863665
YJL168C	SET2	YKR059W	TIF1	-2.491487	0.720883
YJL168C	SET2	YLR363C	NMD4	0.836615	0.22156
YJL168C	SET2	YNL135C	FPR1	-0.785741	0.41827
YJL168C	SET2	YLR200W	YKE2	-3.45952	-1.255052
YJL168C	SET2	YMR255W	GFD1	-0.27337	-0.492105
YJL168C	SET2	YPL101W	ELP4	-0.954334	-1.16683
YJL168C	SET2	YNL278W	CAF120	-1.812787	0.464324
YJL168C	SET2	YOR001W	RRP6	0.129281	0.32022
YJL168C	SET2	YPR134W	MSS18	0.136043	-1.522895
YJL168C	SET2	YOL004W	SIN3	-2.044379	-0.255884
YJL168C	SET2	YKL204W	EAP1	0.179252	-0.155521
YJL168C	SET2	YMR116C	ASC1	-0.173103	-0.201551
YJL168C	SET2	YOR179C	SYC1	-1.169904	0.760716
YJL168C	SET2	YPL213W	LEA1	-1.168155	0.026313
YJL168C	SET2	YKL068W	NUP100	0.391715	0.323002
YJL168C	SET2	YNR004W	SWM2	0.63935	0.331913
YJL168C	SET2	YLR435W	TSR2	-0.488065	0.026501
YJL168C	SET2	YMR153W	NUP53	0.668533	0.0064
YJL168C	SET2	YNL292W	PUS4	0.389812	-0.151044
YJL168C	SET2	YOL093W	TRM10	1.327092	1.011873
YJL168C	SET2	YML103C	NUP188	0.587816	1.068884
YJL168C	SET2	YOL041C	NOP12	1.318788	0.740513
YJL168C	SET2	YPL212C	PUS1	1.070285	-0.278732
YJL168C	SET2	YMR312W	ELP6	-0.954334	-1.378607
YJL168C	SET2	YPR174C	YPR174C	1.135071	-0.019151
YJL168C	SET2	YOL080C	REX4	0.054465	-0.169812
YJL168C	SET2	YOR243C	PUS7	0.713914	0.467329
YJL168C	SET2	YMR285C	NGL2	-0.662167	-0.09245
YJL168C	SET2	YKL057C	NUP120	-4.458975	-13.153012
YJL168C	SET2	YPL119C	DBP1	0.560497	-0.167047
YJL168C	SET2	YLR401C	DUS3	0.507092	-0.443945
YJL168C	SET2	YKL205W	LOS1	-0.811509	0.211814
YJL168C	SET2	YNR010W	CSE2	-2.21918	-3.318276
YJL168C	SET2	YNL116W	DMA2	0.757114	0.798851
YJL168C	SET2	YMR269W	TMA23	-0.627756	0.329098
YJL168C	SET2	YMR080C	NAM7	0.699921	0.52002
YJL168C	SET2	YMR283C	RIT1	0.140327	0.097885
YJL168C	SET2	YLR398C	SKI2	0.180355	0.029919
YJL168C	SET2	YLR335W	NUP2	0.625466	-0.205928
YJL168C	SET2	YKL009W	MRT4	0.684718	1.450535
YIR001C	SGN1	YNL330C	RPD3	-3.993196	-2.204523
YIR001C	SGN1	YJL168C	SET2	0.382653	0.124131
YIR001C	SGN1	YMR075W	RCO1	0.382653	-0.642522
YMR190C	SGS1	YOR076C	SKI7	-0.239305	-0.407114
YLR079W	SIC1	YNL097C	PHO23	0.423563	0.678452
YLR079W	SIC1	YOL004W	SIN3	0.423563	1.884632
YOL004W	SIN3	YPL180W	TCO89	-2.0738	-0.863018
YOL004W	SIN3	YPL150W	YPL150W	-0.253331	2.562628
YOL004W	SIN3	YPL115C	BEM3	-0.880169	-2.637879
YOL004W	SIN3	YOR140W	SFL1	0.42167	-1.467738
YOL004W	SIN3	YPR152C	URN1	-0.119966	0.944734
YOL004W	SIN3	YPL181W	CTI6	-1.795443	0.573709
YOL004W	SIN3	YOR231W	MKK1	-0.22332	-1.300481
YOL004W	SIN3	YPL140C	MKK2	-0.491705	-2.685118
YOL004W	SIN3	YPL120W	VPS30	-0.717718	-1.525966
YOL004W	SIN3	YOR083W	WHI5	0.323255	-8.226598
YOL004W	SIN3	YOR208W	PTP2	0.142735	1.362359
YOL004W	SIN3	YPL241C	CIN2	0.164865	0.945035
YOL004W	SIN3	YPR106W	ISR1	0.087979	-2.317507
YOL004W	SIN3	YPR119W	CLB2	0.30765	2.094218
YOL004W	SIN3	YOR101W	RAS1	-0.172232	1.591364
YOL004W	SIN3	YPL141C	FRK1	-0.090981	1.046112
YOL004W	SIN3	YPR054W	SMK1	1.104802	-2.6646
YOL004W	SIN3	YPL152W	RRD2	0.812541	4.243262
YOL004W	SIN3	YPL213W	LEA1	0.04499	2.160992
YOL004W	SIN3	YOR233W	KIN4	1.573939	1.834676
YOL004W	SIN3	YPL214C	THI6	0.649312	0.955411
YOL004W	SIN3	YOR171C	LCB4	1.002133	1.649681
YOL004W	SIN3	YOR349W	CIN1	0.219458	1.649708
YOL004W	SIN3	YPL256C	CLN2	0.550517	1.342158
YOL004W	SIN3	YOR109W	INP53	-0.590701	-0.852986
YOL004W	SIN3	YPR120C	CLB5	0.349181	2.368164
YDR422C	SIP1	YNL097C	PHO23	-0.365137	-0.282858
YDR422C	SIP1	YMR075W	RCO1	0.043516	-0.759426
YDR422C	SIP1	YOL004W	SIN3	-0.365137	0.073179
YDR422C	SIP1	YMR078C	CTF18	0.189351	0.688673
YDR422C	SIP1	YNL330C	RPD3	-0.365137	-0.197157
YNL032W	SIW14	YOL004W	SIN3	0.62257	-3.834834
YNL032W	SIW14	YNL330C	RPD3	0.62257	-6.904374
YLR398C	SKI2	YNL201C	PSY2	0.50127	-0.61746
YOR076C	SKI7	YPR052C	NHP6A	1.258403	-0.407795
YHR206W	SKN7	YMR075W	RCO1	-0.921644	0.48922
YHR206W	SKN7	YNL097C	PHO23	0.807212	0.280808
YHR206W	SKN7	YOL004W	SIN3	0.807212	0.636075
YHR206W	SKN7	YNL330C	RPD3	0.807212	1.087765
YHR030C	SLT2	YNL097C	PHO23	-4.627717	-2.638362
YHR030C	SLT2	YMR075W	RCO1	-1.245896	0.420516
YHR030C	SLT2	YNL330C	RPD3	-4.627717	-6.302734
YHR030C	SLT2	YMR078C	CTF18	0.248321	0.139887
YHR030C	SLT2	YOL004W	SIN3	-4.627717	-5.235358
YDL013W	SLX5	YERO83C	YERO83C	1.399167	-2.714375
YDL013W	SLX5	YDR485C	VPS72	-3.252638	-7.514839
YGR081C	SLX9	YNL097C	PHO23	-0.500474	1.433357
YGR081C	SLX9	YMR075W	RCO1	-0.64164325	0.590942
YGR081C	SLX9	YJL168C	SET2	0.247118	-0.386287
YGR081C	SLX9	YNL330C	RPD3	-0.9299015	4.915933
YGR081C	SLX9	YOL004W	SIN3	-0.500474	5.052786
YGR081C	SLX9	YNL215W	IES2	0.100205	1.245947
YGR081C	SLX9	YNL246W	VPS75	-1.783182	1.194841
YGR081C	SLX9	YNL201C	PSY2	0.188616	0.686542
YGR081C	SLX9	YMR190C	SGS1	-0.466173	-2.786945
YGR081C	SLX9	YJL115W	ASF1	-0.281928	-0.872927
YGR081C	SLX9	YOR025W	HST3	-0.411575	0.333917
YGR081C	SLX9	YPR052C	NHP6A	0.589958	0.773485
YDR477W	SNF1	YOL004W	SIN3	0.278587	-7.689542
YDR477W	SNF1	YNL097C	PHO23	0.278587	-0.802204
YDR073W	SNF11	YGL078C	DBP3	-0.56656	0.116864
YDR073W	SNF11	YDR469W	SDC1	0.147855	0.365011
YDR073W	SNF11	YGR081C	SLX9	-3.147663	-0.925713
YDR073W	SNF11	YOR076C	SKI7	-0.326361	-0.015007
YDR073W	SNF11	YIL008W	URM1	0.989976	0.244214
YGL115W	SNF4	YNL097C	PHO23	-1.002617	-1.130348
YGL115W	SNF4	YOL004W	SIN3	-1.002617	-3.475491
YCR033W	SNT1	YKL057C	NUP120	-1.838823	1.276456
YCR033W	SNT1	YDL216C	RRI1	0.697285	0.682125
YLL021W	SPA2	YMR075W	RCO1	-0.007879	-0.732098
YLL021W	SPA2	YNL097C	PHO23	0.096164	-1.421099
YLL021W	SPA2	YMR078C	CTF18	0.758109	0.402621
YLL021W	SPA2	YOL004W	SIN3	0.096164	-4.823599
YLL021W	SPA2	YNL330C	RPD3	0.096164	-4.204483
YHR041C	SRB2	YKL057C	NUP120	-5.142118	1.480821
YLR119W	SRN2	YNL330C	RPD3	0.01209	-9.227
YCL037C	SRO9	YDR485C	VPS72	-1.042623	0.749979
YHR066W	SSF1	YJL168C	SET2	-1.62757	0.013419
YHR066W	SSF1	YMR075W	RCO1	-1.62757	-1.132223
YDR312W	SSF2	YDR485C	VPS72	0.191473	-0.192964
YDR312W	SSF2	YMR075W	RCO1	0.750768	0.247763
YDR312W	SSF2	YJL168C	SET2	0.750768	-0.220308
YDR312W	SSF2	YNL330C	RPD3	-0.117701	-0.910709
YLR006C	SSK1	YNL330C	RPD3	-1.467331	-1.264345
YLR006C	SSK1	YMR078C	CTF18	0.054206	-0.858585
YLR006C	SSK1	YNL097C	PHO23	-1.467331	-0.471206
YLR006C	SSK1	YMR075W	RCO1	0.551842	-0.16905
YLR006C	SSK1	YOL004W	SIN3	-1.467331	-1.425947
YNR031C	SSK2	YOL004W	SIN3	1.263655	-0.306286
YIL030C	SSM4	YMR075W	RCO1	0.619851	0.239688
YIL030C	SSM4	YJL168C	SET2	0.619851	0.272553
YIL030C	SSM4	YNL330C	RPD3	2.17406	-0.051819
YNL309W	STB1	YOL004W	SIN3	0.386795	3.289394
YCL032W	STE50	YMR078C	CTF18	0.090972	-0.160593
YCL032W	STE50	YMR075W	RCO1	0.062301	1.161121
YCL032W	STE50	YNL097C	PHO23	-11.697804	-12.532459
YCL032W	STE50	YNL330C	RPD3	-11.697804	-3.241458
YCL032W	STE50	YOL004W	SIN3	-11.697804	-3.204071
YDR463W	STP1	YMR075W	RCO1	-0.121297	1.350376
YDR463W	STP1	YNL330C	RPD3	-0.820093	-1.153161
YDR463W	STP1	YJL168C	SET2	-0.121297	1.432709
YHR006W	STP2	YNL330C	RPD3	1.752348	0.420752
YHR006W	STP2	YJL168C	SET2	0.675448	0.219534
YHR006W	STP2	YMR075W	RCO1	0.675448	0.425887
YDL048C	STP4	YDR485C	VPS72	0.280454	0.307908
YDL048C	STP4	YNL330C	RPD3	-1.485564	-0.866131
YDL048C	STP4	YJL168C	SET2	-0.864143	-0.012349
YDL048C	STP4	YMR075W	RCO1	-0.864143	-0.278878
YAL011W	SWC3	YLR128W	DCN1	0.532864	-0.080666
YAL011W	SWC3	YDL216C	RRI1	-1.148173	0.095613
YBR231C	SWC5	YPL125W	KAP120	0.231777	0.421177
YBR231C	SWC5	YOR078W	BUD21	-1.373281	0.209992
YBR231C	SWC5	YJL095W	BCK1	0.670826	0.399618
YBR231C	SWC5	YMR269W	TMA23	0.186106	0.317802
YBR231C	SWC5	YEL015W	EDC3	-0.117364	0.889116
YBR231C	SWC5	YGR054W	YGR054W	-0.346711	0.812496
YBR231C	SWC5	YOL115W	PAP2	-12.643009	1.316606
YBR231C	SWC5	YKR099W	BAS1	0.872654	1.792534
YBR231C	SWC5	YHR082C	KSP1	-0.261699	-0.184272
YBR231C	SWC5	YOL065C	INP54	-0.213641	0.098959
YBR231C	SWC5	YLR335W	NUP2	0.565197	-1.50905
YBR231C	SWC5	YDR469W	SDC1	-7.35346	-15.805466
YBR231C	SWC5	YPR152C	URN1	-0.0846935	-0.286151
YBR231C	SWC5	YNL051W	COG5	-0.047277	-11.80923
YBR231C	SWC5	YDR439W	LRS4	-2.613675	0.438021
YBR231C	SWC5	YMR080C	NAM7	-0.38411	0.125598
YBR231C	SWC5	YJR094C	IME1	-0.048612	-1.213069
YBR231C	SWC5	YLR363C	NMD4	-0.062107	-1.33238
YBR231C	SWC5	YCR026C	NPP1	-0.055491	-0.09584
YBR231C	SWC5	YCR077C	PAT1	-0.764571	0.517328
YBR231C	SWC5	YLR133W	CKI1	0.205105	-0.646554
YBR231C	SWC5	YPR057W	BRR1	-8.160371	-9.727396
YBR231C	SWC5	YJL128C	PBS2	-1.65449	-0.760969
YBR231C	SWC5	YGL078C	DBP3	0.0898965	-1.255529
YBR231C	SWC5	YML107C	PML39	0.498732	-1.128719
YBR231C	SWC5	YLR018C	POM34	0.682817	-1.991083
YBR231C	SWC5	YMR277W	FCP1	0.562113	0.065554
YBR231C	SWC5	YNL128W	TEP1	-0.234773	0.080916
YBR231C	SWC5	YDL088C	ASM4	0.892947	-1.91675
YBR231C	SWC5	YNL032W	SIW14	0.432201	-0.022417
YBR231C	SWC5	YJR050W	ISY1	-0.170031	-2.783586
YBR231C	SWC5	YML007W	YAP1	-0.384594	-0.427047
YBR231C	SWC5	YIL095W	PRK1	-0.194427	0.01122
YBR231C	SWC5	YIL079C	AIR1	-1.379223	-0.799297
YBR231C	SWC5	YDR025W	RPS11A	-0.4585095	2.780762
YBR231C	SWC5	YPL119C	DBP1	-0.39444	0.48532
YBR231C	SWC5	YPL213W	LEA1	-7.8857945	-8.071452
YBR231C	SWC5	YMR255W	GFD1	0.774202	0.363988
YBR231C	SWC5	YML016C	PPZ1	-2.094488	3.095601
YBR231C	SWC5	YHR006W	STP2	0.720103	0.257994
YBR231C	SWC5	YNL016W	PUB1	-2.409305	0.394011
YBR231C	SWC5	YIL002C	INP51	0.567698	-0.187272
YBR231C	SWC5	YOL041C	NOP12	0.02763	0.451563
YBR231C	SWC5	YER002W	NOP16	-0.07003	0.197174
YBR231C	SWC5	YGR123C	PPT1	1.028016	0.382358
YBR231C	SWC5	YDR490C	PKH1	-0.248763	0.291278
YBR231C	SWC5	YGR003W	CUL3	0.533503	0.165217
YBR231C	SWC5	YCR027C	RHB1	-0.10612	0.059026
YBR231C	SWC5	YPR174C	YPR174C	0.326861	-1.137092
YBR231C	SWC5	YKR096W	YKR096W	-2.109886	-4.482026
YBR231C	SWC5	YNL027W	CRZ1	0.398935	0.157394
YBR231C	SWC5	YHL029C	OCA5	0.120906	0.452109
YBR231C	SWC5	YOR140W	SFL1	-0.074037	0.121783
YBR231C	SWC5	YHR077C	NMD2	0.3452	-0.251325
YBR231C	SWC5	YGL035C	MIG1	-0.206998	-1.203996
YBR231C	SWC5	YML029W	USA1	0.601989	-0.13019
YBR231C	SWC5	YOR076C	SKI7	1.51735725	0.730641
YBR231C	SWC5	YNL099C	OCA1	-0.670109	-0.273034
YBR231C	SWC5	YDL089W	NUR1	1.808605	-0.006916
YBR231C	SWC5	YNL135C	FPR1	-0.398647	-1.638063
YBR231C	SWC5	YDR192C	NUP42	0.037772	-0.182925
YBR231C	SWC5	YDR496C	PUF6	-0.56364	-0.938763
YBR231C	SWC5	YHR086W	NAM8	1.18244	-0.543821
YBR231C	SWC5	YLR401C	DUS3	-0.356031	-0.28398
YBR231C	SWC5	YDR122W	KIN1	-0.212425	-0.725269
YBR231C	SWC5	YCR019W	MAK32	0.113417	0.03142
YBR231C	SWC5	YHR206W	SKN7	-1.400965	-1.525566
YBR231C	SWC5	YPL090C	RPS6A	0.589228	2.630287
YBR231C	SWC5	YHR156C	LIN1	-0.172838	-0.857298
YBR231C	SWC5	YEL042W	GDA1	-0.115167	-1.413588
YBR231C	SWC5	YER129W	SAK1	0.130278	-1.706066
YBR231C	SWC5	YER114C	BOI2	-0.045589	-0.884144
YBR231C	SWC5	YHR135C	YCK1	0.440692	0.944389
YBR231C	SWC5	YNL233W	BNI4	-0.248869	2.381637
YBR231C	SWC5	YDR466W	PKH3	0.008314	0.409569
YBR231C	SWC5	YOR231W	MKK1	0.653346	0.543816
YBR231C	SWC5	YOR208W	PTP2	0.103457	0.156418
YBR231C	SWC5	YGL253W	HXK2	0.322529	-1.067841
YBR231C	SWC5	YHR079C	IRE1	-0.616678	-1.706704
YBR231C	SWC5	YLR192C	HCR1	0.55721	0.998729
YBR231C	SWC5	YGL232W	TAN1	0.152769	1.263289
YBR231C	SWC5	YOL011W	PLB3	0.560176	-0.719381
YBR231C	SWC5	YNL041C	COG6	-2.698625	-16.353544
YBR231C	SWC5	YHL020C	OPI1	-2.531003	-8.008188
YBR231C	SWC5	YGL049C	TIF4632	-0.122393	1.024477
YBR231C	SWC5	YMR129W	POM152	-0.845874	-1.850098
YBR231C	SWC5	YER032W	FIR1	0.069656	0.265458
YBR231C	SWC5	YKL204W	EAP1	-0.442998	4.30437
YBR231C	SWC5	YPL141C	FRK1	0.482185	0.437382
YBR231C	SWC5	YFL033C	RIM15	-1.077261	0.459822
YBR231C	SWC5	YNR004W	SWM2	0.562677	-0.723538
YBR231C	SWC5	YKR059W	TIF1	0.060837	1.269114
YBR231C	SWC5	YOR179C	SYC1	-3.886696	-2.640095
YBR231C	SWC5	YNL292W	PUS4	0.047297	-0.74619
YBR231C	SWC5	YJL165C	HAL5	-0.046979	-0.431279
YBR231C	SWC5	YDR009W	GAL3	-0.779	0.208963
YBR231C	SWC5	YGL014W	PUF4	0.025735	-2.092279
YBR231C	SWC5	YMR283C	RIT1	-2.099507	-2.210889
YBR231C	SWC5	YIL030C	SSM4	0.506342	0.274845
YBR231C	SWC5	YKL074C	MUD2	-2.809053	-0.195804
YBR231C	SWC5	YGL016W	KAP122	-10.949882	-8.180864
YBR231C	SWC5	YGR081C	SLX9	-0.5079435	0.489077
YBR231C	SWC5	YGR129W	SYF2	-0.145744	-2.388487
YBR231C	SWC5	YNL278W	CAF120	-0.57567	-1.296669
YBR231C	SWC5	YOR171C	LCB4	0.075826	0.770052
YBR231C	SWC5	YMR116C	ASC1	-0.473044	4.629205
YBR231C	SWC5	YDL048C	STP4	0.280454	0.262687
YBR231C	SWC5	YKR095W	MLP1	0.050299	-3.723765
YBR231C	SWC5	YOL080C	REX4	-0.208171	1.198924
YBR231C	SWC5	YMR285C	NGL2	-0.685424	0.164111
YBR231C	SWC5	YNR047W	FPK1	0.218003	0.065926
YBR231C	SWC5	YKL068W	NUP100	-0.520435	-0.188682
YBR231C	SWC5	YKL025C	PAN3	0.128889	0.674471
YBR231C	SWC5	YKL208W	CBT1	-0.2489545	-1.575689
YBR231C	SWC5	YNL116W	DMA2	0.00206	1.042756
YBR231C	SWC5	YLR096W	KIN2	0.498427	0.485493
YBR231C	SWC5	YPL120W	VPS30	0.227406	-1.540596
YBR231C	SWC5	YDR422C	SIP1	-0.42218	-0.169599
YBR231C	SWC5	YJR059W	PTK2	0.054408	1.327956
YBR231C	SWC5	YDR395W	SXM1	-1.085908	1.55414
YBR231C	SWC5	YLR128W	DCN1	0.532864	0.767944
YBR231C	SWC5	YER089C	PTC2	-0.517929	0.715772
YBR231C	SWC5	YHR030C	SLT2	0.813064	-0.406564
YBR231C	SWC5	YOR109W	INP53	0.583319	-1.915185
YBR231C	SWC5	YER075C	PTP3	-1.155851	-0.525256
YBR231C	SWC5	YDR385W	EFT2	-0.521618	0.528142
YBR231C	SWC5	YIL149C	MLP2	-0.504669	-2.26507
YBR231C	SWC5	YLR006C	SSK1	0.264477	-0.914061
YBR231C	SWC5	YCR008W	SAT4	-0.09722	-1.490777
YBR231C	SWC5	YNL053W	MSG5	0.611836	-0.088422
YBR231C	SWC5	YDR163W	CWC15	-0.396473	-0.321829
YBR231C	SWC5	YDL175C	AIR2	0.809415	-0.218205
YBR231C	SWC5	YPR106W	ISR1	0.641538	0.223653
YBR231C	SWC5	YDR083W	RRP8	0.24443	1.799502
YBR231C	SWC5	YDR435C	PPM1	0.554941	1.140594
YBR231C	SWC5	YGL029W	CGR1	1.077446	-0.193604
YBR231C	SWC5	YJR066W	TOR1	-1.0099635	-0.283149
YBR231C	SWC5	YOL045W	PSK2	-0.295447	-0.642937
YBR231C	SWC5	YIL008W	URM1	-0.4737865	-0.474615
YBR231C	SWC5	YPR134W	MSS18	0.842162	-0.938851
YBR231C	SWC5	YPL140C	MKK2	-0.66738	-1.330552
YBR231C	SWC5	YKL205W	LOS1	-0.26888	-3.278406
YBR231C	SWC5	YDL167C	NRP1	-2.457046	-1.330128
YBR231C	SWC5	YJL138C	TIF2	0.531188	1.418639
YBR231C	SWC5	YJR084W	CSN12	0.862502	-4.672789
YBR231C	SWC5	YLR273C	PIG1	0.560559	-0.8299
YBR231C	SWC5	YLR113W	HOG1	-0.173384	-1.857128
YBR231C	SWC5	YLR238W	FAR10	0.174261	-0.36358
YBR231C	SWC5	YPL157W	TGS1	-6.840859	4.512793
YBR231C	SWC5	YHR066W	SSF1	-3.843319	-1.180057
YBR231C	SWC5	YGL105W	ARC1	1.027927	0.808488
YBR231C	SWC5	YML057W	CMP2	0.008314	0.866382
YBR231C	SWC5	YML103C	NUP188	-5.873726	-10.577975
YBR231C	SWC5	YGR178C	PBP1	0.108174	1.294429
YBR231C	SWC5	YDR463W	STP1	-0.127286	1.035076
YBR231C	SWC5	YGR203W	YCH1	0.02263	0.330662
YBR231C	SWC5	YLL019C	KNS1	0.8096	-0.928739
YBR231C	SWC5	YGL126W	SCS3	-0.098417	-1.594115
YBR231C	SWC5	YPL115C	BEM3	0.127936	-1.781828
YBR231C	SWC5	YNR031C	SSK2	-2.894906	-0.693319
YBR231C	SWC5	YDR315C	IPK1	-7.753271	-7.902267
YBR231C	SWC5	YCL032W	STE50	-2.713094	-1.748828
YBR231C	SWC5	YGL067W	NPY1	-4.565293	0.24678
YBR231C	SWC5	YOR243C	PUS7	-0.280679	3.666583
YBR231C	SWC5	YNL183C	NPR1	-0.261363	-1.52438
YBR231C	SWC5	YGR072W	UPF3	0.442542	-1.345892
YBR231C	SWC5	YML059C	NTE1	-0.044357	0.562839
YBR231C	SWC5	YNL325C	FIG4	0.077144	1.600365
YBR231C	SWC5	YMR068W	AVO2	0.051214	0.84592
YBR231C	SWC5	YDR312W	SSF2	0.519839	-0.531917
YBR231C	SWC5	YOR101W	RAS1	0.114697	0.091104
YBR231C	SWC5	YDR120C	TRM1	-1.148008	1.006844
YBR231C	SWC5	YPL212C	PUS1	-0.174114	-0.410023
YBR231C	SWC5	YOR083W	WHI5	-2.429127	-0.475324
YBR231C	SWC5	YKL166C	TPK3	0.557796	0.139581
YBR231C	SWC5	YDR099W	BMH2	-1.166021	0.170142
YBR231C	SWC5	YJL004C	SYS1	-2.559375	-3.334184
YBR231C	SWC5	YKL081W	TEF4	-1.274832	-2.183593
YBR231C	SWC5	YLL021W	SPA2	0.040834	-0.446616
YBR231C	SWC5	YDR072C	IPT1	0.033098	-1.527629
YBR231C	SWC5	YIR001C	SGN1	0.456689	-0.811158
YBR231C	SWC5	YCR087C-A	YCR087C-A	-0.259967	0.359521
YBR231C	SWC5	YDR005C	MAF1	1.716339	0.573401
YBR231C	SWC5	YLR221C	RSA3	0.344369	-1.176834
YBR231C	SWC5	YOR233W	KIN4	0.265569	0.372438
YBR231C	SWC5	YPR129W	SCD6	-0.539876	-1.130842
YBR231C	SWC5	YER052C	HOM3	-0.053117	-3.59519
YBR231C	SWC5	YIL038C	NOT3	0.740351	-1.273556
YBR231C	SWC5	YDL025C	RTK1	0.035454	-1.108881
YBR231C	SWC5	YNL106C	INP52	0.453182	0.151053
YBR231C	SWC5	YOL093W	TRM10	-0.004049	-1.055959
YBR231C	SWC5	YKL190W	CNB1	-0.889153	-1.316299
YBR231C	SWC5	YMR153W	NUP53	0.388649	-0.002079
YBR231C	SWC5	YFR053C	HXK1	-0.631826	0.558517
YBR231C	SWC5	YLR435W	TSR2	2.643577	1.511882
YBR231C	SWC5	YLR287C	YLR287C	-1.294899	-0.323292
YBR231C	SWC5	YLR119W	SRN2	0.268054	-1.208624
YBR231C	SWC5	YPR045C	YPR045C	-0.657447	-3.361634
YBR231C	SWC5	YOL061W	PRS5	0.40528	0.530449
YBR231C	SWC5	YNL255C	GIS2	0.063946	-1.01681
YBR231C	SWC5	YDR162C	NBP2	-1.834013	0.926958
YBR231C	SWC5	YJR017C	ESS1	-0.030965	-0.077156
YBR231C	SWC5	YPR054W	SMK1	-0.180893	-0.822909
YBR231C	SWC5	YNR032W	PPG1	0.1494	-0.114465
YBR231C	SWC5	YLR410W	VIP1	-1.596974	-7.092218
YBR231C	SWC5	YKL009W	MRT4	2.163269	0.50329
YJL187C	SWE1	YNL097C	PHO23	-0.332864	-0.923173
YJL187C	SWE1	YOL004W	SIN3	-0.332864	-2.516586
YER111C	SWI4	YNL097C	PHO23	-9.923973	-13.207344
YER111C	SWI4	YOL004W	SIN3	-9.923973	-15.216107
YDR146C	SWI5	YOL004W	SIN3	-2.491576	-0.214573
YDR146C	SWI5	YNL097C	PHO23	-2.491576	-1.005631
YDR395W	SXM1	YMR075W	RCO1	1.894876	0.985543
YDR395W	SXM1	YNL330C	RPD3	-3.638062	0.066409
YDR395W	SXM1	YDR485C	VPS72	-1.085908	0.676664
YDR395W	SXM1	YJL168C	SET2	1.894876	0.913527
YGR129W	SYF2	YNL330C	RPD3	1.057679	-0.360481
YGR129W	SYF2	YJL168C	SET2	1.210502	-0.395433
YGR129W	SYF2	YMR075W	RCO1	1.210502	0.50941
YJL004C	SYS1	YMR078C	CTF18	-0.432951	-0.274437
YJL004C	SYS1	YOL004W	SIN3	1.297424	2.483051
YJL004C	SYS1	YNL330C	RPD3	1.297424	1.954072
YJL004C	SYS1	YMR075W	RCO1	0.008315	-1.490601
YJL004C	SYS1	YNL097C	PHO23	1.297424	1.200995
YGL232W	TAN1	YNL330C	RPD3	1.31178	-0.993289
YGL232W	TAN1	YJL168C	SET2	1.095492	0.024537
YGL232W	TAN1	YMR075W	RCO1	1.095492	0.045251
YKL081W	TEF4	YMR075W	RCO1	-0.325648	-2.641929
YKL081W	TEF4	YNL330C	RPD3	4.027088	0.166918
YBL088C	TEL1	YOL004W	SIN3	1.640891	0.61691
YBL088C	TEL1	YNL097C	PHO23	1.640891	0.477335
YNL128W	TEP1	YOL004W	SIN3	-0.773341	0.065164
YNL128W	TEP1	YNL330C	RPD3	-0.773341	0.974099
YHR025W	THR1	YOL004W	SIN3	1.054115	1.976993
YHR025W	THR1	YNL097C	PHO23	1.054115	1.144035
YKR059W	TIF1	YNL330C	RPD3	4.039393	2.286222
YKR059W	TIF1	YMR075W	RCO1	-2.491487	-0.674569
YJL138C	TIF2	YMR075W	RCO1	0.886594	-0.081795
YJL138C	TIF2	YNL330C	RPD3	0.164194	-1.12596
YGL049C	TIF4632	YNL330C	RPD3	-0.756209	1.430196
YGL049C	TIF4632	YJL168C	SET2	-0.554603	-0.110007
YGL049C	TIF4632	YMR075W	RCO1	-0.554603	0.066609
YJR066W	TOR1	YMR075W	RCO1	0.075695	-0.604045
YJR066W	TOR1	YNL097C	PHO23	-0.288032	-0.253903
YJR066W	TOR1	YMR078C	CTF18	0.722618	0.832259
YJR066W	TOR1	YNL330C	RPD3	-0.2485825	0.573105
YJR066W	TOR1	YOL004W	SIN3	-0.288032	0.885871
YKL166C	TPK3	YNL330C	RPD3	1.561361	1.042533
YKL166C	TPK3	YOL004W	SIN3	1.561361	1.237162
YKL166C	TPK3	YNL097C	PHO23	1.561361	-0.091554
YKL166C	TPK3	YMR078C	CTF18	0.991787	0.878216
YKL166C	TPK3	YMR075W	RCO1	0.543556	-0.369719
YBR126C	TPS1	YOL004W	SIN3	-2.524546	3.17555
YBR126C	TPS1	YNL097C	PHO23	-2.524546	1.412275
YBR126C	TPS1	YNL330C	RPD3	-2.524546	2.457972
YBR126C	TPS1	YMR075W	RCO1	-0.375746	-0.282898
YDR074W	TPS2	YOL004W	SIN3	-0.695162	-0.892798
YDR074W	TPS2	YMR075W	RCO1	-0.850161	0.307259
YDR074W	TPS2	YNL097C	PHO23	-0.695162	0.011066
YDR074W	TPS2	YNL330C	RPD3	-0.695162	-1.442829
YDR120C	TRM1	YDR485C	VPS72	-1.148008	0.672988
YDR120C	TRM1	YNL330C	RPD3	0.686498	-0.07916
YDR120C	TRM1	YMR075W	RCO1	1.167619	0.47509
YDR120C	TRM1	YJL168C	SET2	1.167619	0.512012
YBR061C	TRM7	YNL330C	RPD3	-0.030538	-0.687072
YBR061C	TRM7	YJL168C	SET2	1.74056	0.088121
YBR061C	TRM7	YMR075W	RCO1	1.74056	0.64501
YBR061C	TRM7	YDR485C	VPS72	1.05051	0.604317
YBR061C	TRM7	YBR231C	SWC5	1.05051	0.078541
YML100W	TSL1	YMR075W	RCO1	-0.539171	-0.633756
YML100W	TSL1	YOL004W	SIN3	0.202544	0.055549
YML100W	TSL1	YNL097C	PHO23	0.202544	-0.21575
YML100W	TSL1	YNL330C	RPD3	0.202544	0.984632
YLR435W	TSR2	YNL330C	RPD3	-4.647365	1.089409
YLR435W	TSR2	YMR075W	RCO1	-0.488065	0.590387
YML124C	TUB3	YOL004W	SIN3	0.709909	2.489037
YML124C	TUB3	YNL097C	PHO23	0.709909	0.598755
YDR092W	UBC13	YOR076C	SKI7	1.57146	0.032891
YDR092W	UBC13	YIL008W	URM1	0.396102	-0.257032
YDR092W	UBC13	YDR469W	SDC1	-0.416598	-0.326479
YDR092W	UBC13	YGL078C	DBP3	-0.115115	-1.025081
YER151C	UBP3	YNL097C	PHO23	-0.601794	-0.304683
YER151C	UBP3	YOL004W	SIN3	-0.601794	3.52685
YFR010W	UBP6	YJL168C	SET2	-0.903566	0.74208
YFR010W	UBP6	YJL115W	ASF1	-4.48322	-0.718112
YFR010W	UBP6	YLR052W	IES3	-2.958553	-0.699536
YFR010W	UBP6	YNL201C	PSY2	0.660617	-1.048735
YGR072W	UPF3	YMR075W	RCO1	1.112416	0.884067
YGR072W	UPF3	YJL168C	SET2	1.112416	0.665584
YGR072W	UPF3	YNL330C	RPD3	0.402044	-0.996051
YIL008W	URM1	YLR032W	RAD5	0.66316	0.245215
YIL008W	URM1	YOR025W	HST3	0.73858	-0.199709
YIL008W	URM1	YJL168C	SET2	-0.570872	-0.272919
YIL008W	URM1	YNL330C	RPD3	-3.412574	-7.719704
YIL008W	URM1	YOR141C	ARP8	-3.232354	-6.438011
YIL008W	URM1	YLR052W	IES3	0.4385625	0.001837
YIL008W	URM1	YJL115W	ASF1	0.633015	1.506052
YIL008W	URM1	YMR284W	YKU70	0.643211	-0.288057
YIL008W	URM1	YNL201C	PSY2	1.041384	-0.480529
YIL008W	URM1	YMR224C	MRE11	1.366742	2.180205
YIL008W	URM1	YPR052C	NHP6A	-0.354192	0.09534
YIL008W	URM1	YOR023C	AHC1	0.187922	-0.294836
YIL008W	URM1	YOR189W	IES4	-0.917668	-0.621595
YIL008W	URM1	YNL246W	VPS75	0.484324	0.799945
YIL008W	URM1	YMR190C	SGS1	2.118166	1.02427
YIL008W	URM1	YMR075W	RCO1	-1.089878	-0.305817
YIL008W	URM1	YNL021W	HDA1	0.467064	-1.066078
YIL008W	URM1	YNL215W	IES2	-1.859265	-1.266553
YML029W	USA1	YMR075W	RCO1	0.581935	0.125019
YML029W	USA1	YNL330C	RPD3	-1.065046	-0.915394
YLR386W	VAC14	YMR075W	RCO1	-0.034858	-0.94624
YLR386W	VAC14	YNL330C	RPD3	-0.80732	0.718789
YLR386W	VAC14	YNL097C	PHO23	-0.80732	1.684981
YLR386W	VAC14	YOL004W	SIN3	-0.80732	1.705737
YNL054W	VAC7	YNL330C	RPD3	0.249911	-6.243009
YNL054W	VAC7	YOL004W	SIN3	0.249911	1.463449
YGL227W	VID30	YOL004W	SIN3	-0.58743	2.214475
YGL227W	VID30	YNL097C	PHO23	-0.58743	-0.06333
YLR410W	VIP1	YNL097C	PHO23	0.208969	-0.516322
YLR410W	VIP1	YNL330C	RPD3	0.208969	1.674134
YLR410W	VIP1	YMR078C	CTF18	-1.040305	-1.243494
YLR410W	VIP1	YOL004W	SIN3	0.208969	2.217647
YLR410W	VIP1	YMR075W	RCO1	0.195686	-0.25986
YDR485C	VPS72	YKL149C	DBR1	-0.971564	-3.060759
YDR485C	VPS72	YHR066W	SSF1	-3.843319	-2.352577
YDR485C	VPS72	YER032W	FIR1	0.069656	-0.306663
YDR485C	VPS72	YPL125W	KAP120	0.231777	-0.511167
YDR485C	VPS72	YOR078W	BUD21	-1.373281	-0.003781
YDR485C	VPS72	YJR082C	EAF6	-7.017675	-10.592846
YDR485C	VPS72	YKL068W	NUP100	-0.520435	0.176292
YDR485C	VPS72	YHR167W	THP2	-0.385491	-1.394565
YDR485C	VPS72	YKL081W	TEF4	-1.274832	-0.478413
YDR485C	VPS72	YPR152C	URN1	-0.061074	0.16579
YDR485C	VPS72	YGL029W	CGR1	1.077446	0.489592
YDR485C	VPS72	YOL093W	TRM10	-0.004049	-1.111707
YDR485C	VPS72	YLR221C	RSA3	0.344369	-0.342668
YDR485C	VPS72	YML103C	NUP188	-5.873726	-5.884565
YDR485C	VPS72	YPL212C	PUS1	-0.174114	-0.854859
YDR485C	VPS72	YPR045C	YPR045C	-0.657447	-2.190223
YDR485C	VPS72	YER002W	NOP16	-0.07003	0.280037
YDR485C	VPS72	YOR243C	PUS7	-0.280679	0.689851
YDR485C	VPS72	YPR174C	YPR174C	0.326861	-0.735788
YDR485C	VPS72	YMR283C	RIT1	-2.099507	-1.007957
YDR485C	VPS72	YGR129W	SYF2	-0.145744	-2.125734
YDR485C	VPS72	YNR004W	SWM2	0.562677	-1.104935
YDR485C	VPS72	YHR086W	NAM8	1.18244	0.152691
YDR485C	VPS72	YOR308C	SNU66	-8.817831	-11.587037
YDR485C	VPS72	YKL009W	MRT4	2.163269	1.445536
YDR485C	VPS72	YKL074C	MUD2	-2.809053	-2.54456
YDR485C	VPS72	YGR178C	PBP1	0.108174	1.408571
YDR485C	VPS72	YLR435W	TSR2	2.643577	-0.073754
YDR485C	VPS72	YNL116W	DMA2	0.00206	0.35321
YDR485C	VPS72	YJR084W	CSN12	0.862502	-4.240006
YDR485C	VPS72	YER116C	SLX8	-1.65208	-7.512344
YDR485C	VPS72	YLR128W	DCN1	0.532864	0.08093
YDR485C	VPS72	YNL135C	FPR1	-0.398647	-1.697408
YDR485C	VPS72	YGR081C	SLX9	-0.549888	-0.823702
YDR485C	VPS72	YML107C	PML39	0.498732	-0.631105
YDR485C	VPS72	YOR123C	LEO1	-6.743872	-11.271652
YDR485C	VPS72	YPL157W	TGS1	-6.840859	4.019323
YDR485C	VPS72	YGL016W	KAP122	-10.949882	-8.726953
YDR485C	VPS72	YGL049C	TIF4632	-0.122393	0.389598
YDR485C	VPS72	YLR018C	POM34	0.682817	-0.946937
YDR485C	VPS72	YHR006W	STP2	0.720103	-0.006498
YDR485C	VPS72	YPL101W	ELP4	-0.301655	-4.124704
YDR485C	VPS72	YPR129W	SCD6	-0.539876	-1.146756
YDR485C	VPS72	YOL115W	PAP2	-12.643009	1.485627
YDR485C	VPS72	YNL288W	CAF40	-0.238194	-0.616625
YDR485C	VPS72	YMR285C	NGL2	-0.685424	0.790259
YDR485C	VPS72	YIL038C	NOT3	0.740351	-1.025446
YDR485C	VPS72	YIR001C	SGN1	0.456689	-0.975191
YDR485C	VPS72	YMR275C	BUL1	1.374874	1.533662
YDR485C	VPS72	YMR080C	NAM7	-0.38411	0.613593
YDR485C	VPS72	YOL041C	NOP12	0.02763	-0.332893
YDR485C	VPS72	YIL149C	MLP2	-0.504669	-0.205439
YDR485C	VPS72	YNL136W	EAF7	-12.981984	-12.639089
YDR485C	VPS72	YKR059W	TIF1	0.060837	0.636724
YDR485C	VPS72	YEL037C	RAD23	-0.993638	-4.212821
YDR485C	VPS72	YJL140W	RPB4	1.812452	0.679254
YDR485C	VPS72	YLR119W	SRN2	0.268054	-1.293355
YDR485C	VPS72	YMR255W	GFD1	0.774202	0.594062
YDR485C	VPS72	YLR287C	YLR287C	-1.294899	0.242926
YDR485C	VPS72	YJL122W	ALB1	1.253564	-1.374493
YDR485C	VPS72	YJR050W	ISY1	-0.170031	-1.776981
YDR485C	VPS72	YPR134W	MSS18	0.842162	-0.761585
YDR485C	VPS72	YLL002W	RTT109	-1.087699	-4.016444
YDR485C	VPS72	YLR192C	HCR1	0.55721	1.196383
YDR485C	VPS72	YPL213W	LEA1	-7.241072	-7.347176
YDR485C	VPS72	YHR156C	LIN1	-0.172838	-1.34156
YDR485C	VPS72	YMR312W	ELP6	-0.060008	-1.776162
YDR485C	VPS72	YPL047W	SGF11	1.278206	2.099351
YDR485C	VPS72	YGR003W	CUL3	0.533503	-0.65413
YDR485C	VPS72	YIL079C	AIR1	-1.379223	0.418754
YDR485C	VPS72	YLL039C	UBI4	0.498822	-0.387524
YDR485C	VPS72	YGL043W	DST1	-7.088605	-8.940872
YDR485C	VPS72	YMR153W	NUP53	0.388649	0.052127
YDR485C	VPS72	YLR200W	YKE2	-10.335708	-15.510885
YDR485C	VPS72	YML034W	SRC1	-15.776563	-14.995085
YDR485C	VPS72	YGL105W	ARC1	1.027927	0.367436
YDR485C	VPS72	YGL014W	PUF4	0.025735	-2.083268
YDR485C	VPS72	YOL080C	REX4	-0.208171	0.843
YDR485C	VPS72	YFR009W	GCN20	-2.508147	-0.812143
YDR485C	VPS72	YKL205W	LOS1	-0.26888	-1.564269
YDR485C	VPS72	YLR401C	DUS3	-0.356031	0.389182
YDR485C	VPS72	YLR335W	NUP2	0.565197	0.070378
YDR485C	VPS72	YKR092C	SRP40	-1.118134	-0.92468
YDR485C	VPS72	YOR001W	RRP6	-6.44986	-6.298193
YDR485C	VPS72	YGR072W	UPF3	0.442542	-0.321398
YDR485C	VPS72	YHR077C	NMD2	0.3452	0.348563
YDR485C	VPS72	YHR187W	IKI1	-2.87525	-3.477506
YDR485C	VPS72	YGL232W	TAN1	0.152769	0.635525
YDR485C	VPS72	YPL119C	DBP1	-0.39444	0.366029
YDR485C	VPS72	YLR398C	SKI2	0.663009	0.723452
YDR485C	VPS72	YGR135W	PRE9	0.809528	0.830108
YDR485C	VPS72	YKL208W	CBT1	-0.233558	-1.702359
YDR485C	VPS72	YJL138C	TIF2	0.531188	1.748462
YDR485C	VPS72	YPL090C	RPS6A	0.589228	-1.654988
YDR485C	VPS72	YOR179C	SYC1	-3.886696	-2.855363
YDR485C	VPS72	YNL016W	PUB1	-2.409305	0.042949
YDR485C	VPS72	YIL030C	SSM4	0.506342	0.107832
YDR485C	VPS72	YNL255C	GIS2	0.063946	0.345564
YDR485C	VPS72	YLR087C	CSF1	-4.179063	-7.932453
YDR485C	VPS72	YLR363C	NMD4	-0.062107	-0.457125
YDR485C	VPS72	YMR269W	TMA23	0.186106	0.29941
YDR485C	VPS72	YMR129W	POM152	-0.845874	-0.947436
YDR485C	VPS72	YNL292W	PUS4	0.047297	-0.137548
YDR485C	VPS72	YLR384C	IKI3	0.627979	-3.717856
YDR485C	VPS72	YGL078C	DBP3	0.392924	-0.707409
YDR485C	VPS72	YOR076C	SKI7	1.601207	0.967143
YDR485C	VPS72	YEL015W	EDC3	-0.117364	0.248163
YDR485C	VPS72	YKL204W	EAP1	-0.442998	-4.503663
YDR485C	VPS72	YER164W	CHD1	0.009796	0.926004
YDR485C	VPS72	YNR010W	CSE2	-17.376059	4.302945
YDR485C	VPS72	YKR096W	YKR096W	-2.109886	-2.861594
YDR485C	VPS72	YGR054W	YGR054W	-0.346711	0.111872
YDR485C	VPS72	YFR010W	UBP6	-5.349045	0.836461
YDR485C	VPS72	YML029W	USA1	0.601989	-1.570555
YDR485C	VPS72	YGR134W	CAF130	-0.032026	0.565282
YDR485C	VPS72	YPL127C	HHO1	0.68166	-0.585753
YDR485C	VPS72	YPR057W	BRR1	-8.160371	-6.963187
YDR485C	VPS72	YNL072W	RNH201	0.050665	0.43758
YDR485C	VPS72	YNL278W	CAF120	-0.57567	-0.282068
YDR485C	VPS72	YJR066W	TOR1	-1.065754	-0.212466
YDR485C	VPS72	YFL001W	DEG1	-3.613897	-6.624626
YDR485C	VPS72	YHR034C	PIH1	-1.413466	-2.19466
YDR485C	VPS72	YOR195W	SLK19	0.995242	-0.00175
YDR485C	VPS72	YKL025C	PAN3	0.128889	-0.426739
YDR485C	VPS72	YER125W	RSP5	1.372915	0.199035
YDR485C	VPS72	YMR223W	UBP8	0.707864	1.772754
YDR485C	VPS72	YKR029C	SET3	-8.818849	-14.074599
YDR485C	VPS72	YIL008W	URM1	0.219824	0.00575
YDR485C	VPS72	YOR038C	HIR2	-2.156337	-1.37025
YDR485C	VPS72	YKR095W	MLP1	0.050299	-2.124461
YDR485C	VPS72	YGL195W	GCN1	-3.35005	-0.376222
YDR485C	VPS72	YGL194C	HOS2	-6.745214	-14.525686
YNL246W	VPS75	YOR076C	SKI7	-1.784518	0.303779
YDL224C	WHI4	YDR485C	VPS72	0.929974	-1.022964
YML007W	YAP1	YMR075W	RCO1	0.313069	-0.618233
YML007W	YAP1	YMR078C	CTF18	-5.283528	-1.761291
YML007W	YAP1	YNL097C	PHO23	-0.450867	0.457377
YBR141C	YBR141C	YMR075W	RCO1	-1.540326	-0.178622
YBR141C	YBR141C	YBR231C	SWC5	0.024382	0.300314
YBR141C	YBR141C	YDR485C	VPS72	0.024382	0.306147
YBR141C	YBR141C	YNL330C	RPD3	0.158097	0.0161
YBR141C	YBR141C	YJL168C	SET2	-1.540326	0.212529
YGR203W	YCH1	YOL004W	SIN3	-0.123367	-1.924213
YGR203W	YCH1	YNL330C	RPD3	-0.123367	-1.396518
YGR203W	YCH1	YMR075W	RCO1	-0.642903	-0.466262
YGR203W	YCH1	YMR078C	CTF18	-3.081846	0.596189
YGR203W	YCH1	YNL097C	PHO23	-0.123367	-1.11258
YHR135C	YCK1	YMR078C	CTF18	0.045189	0.596242
YHR135C	YCK1	YNL097C	PHO23	0.471929	-0.438701
YHR135C	YCK1	YOL004W	SIN3	0.471929	0.059415
YHR135C	YCK1	YMR075W	RCO1	0.326029	0.031723
YHR135C	YCK1	YNL330C	RPD3	0.471929	0.797047
YNL154C	YCK2	YOL004W	SIN3	0.158486	-2.185535
YNL154C	YCK2	YNL330C	RPD3	0.158486	-1.987217
YER123W	YCK3	YNL097C	PHO23	-0.465809	-0.269538
YER123W	YCK3	YOL004W	SIN3	-0.465809	1.575703
YCR087C-A	YCR087C-A	YMR075W	RCO1	0.060612	-0.231146
YCR087C-A	YCR087C-A	YJL168C	SET2	0.060612	0.067148
YCR087C-A	YCR087C-A	YDR485C	VPS72	-0.259967	0.521095
YCR087C-A	YCR087C-A	YNL330C	RPD3	-0.259049	0.984766
YERO83C	YERO83C	YLR032W	RAD5	0.540254	-2.790138
YERO83C	YERO83C	YOR189W	IES4	-2.643333	-1.375217
YERO83C	YERO83C	YNL215W	IES2	0.238469	0.494715
YERO83C	YERO83C	YMR075W	RCO1	-0.1854385	-2.776092
YERO83C	YERO83C	YPR052C	NHP6A	-0.490325	0.602846
YERO83C	YERO83C	YMR224C	MRE11	-0.427554	-3.204647
YERO83C	YERO83C	YOR023C	AHC1	-1.654176	0.076004
YERO83C	YERO83C	YGR135W	PRE9	-1.072855	0.181686
YERO83C	YERO83C	YMR078C	CTF18	-1.939913	-2.684668
YERO83C	YERO83C	YNL097C	PHO23	-7.405516	-7.477911
YERO83C	YERO83C	YNL021W	HDA1	-4.386099	-5.894783
YERO83C	YERO83C	YOR141C	ARP8	-0.07412	-0.889431
YERO83C	YERO83C	YGL175C	SAE2	-0.676282	0.984863
YERO83C	YERO83C	YNL136W	EAF7	1.35218	-0.680686
YERO83C	YERO83C	YNL330C	RPD3	-6.8549665	-4.791984
YERO83C	YERO83C	YOL004W	SIN3	-6.9044285	-3.220388
YERO83C	YERO83C	YMR284W	YKU70	0.515941	1.02153
YERO83C	YERO83C	YLL002W	RTT109	0.22135	-3.41583
YERO83C	YERO83C	YKR029C	SET3	0.269756	-3.610971
YGR054W	YGR054W	YNL330C	RPD3	-5.534486	0.512956
YGR054W	YGR054W	YJL168C	SET2	0.938241	1.043162
YGR054W	YGR054W	YMR075W	RCO1	0.938241	0.756042
YLR200W	YKE2	YNL201C	PSY2	0.298499	0.239984
YKR096W	YKR096W	YMR075W	RCO1	-1.574293	-0.811175
YKR096W	YKR096W	YNL330C	RPD3	-0.632331	-2.122771
YMR284W	YKU70	YOR076C	SKI7	0.930521	-0.025336
YLR287C	YLR287C	YNL330C	RPD3	0.384321	-1.930279
YLR287C	YLR287C	YMR075W	RCO1	-0.829276	-0.173332
